# Supplementary material for: Axotomy-Induced miR-21 Promotes Axon Growth in Adult Dorsal Root Ganglion Neurons
Source: PLoS One. 2011 Aug 10;6(8):e23423. doi: 10.1371/journal.pone.0023423 (PMC3154476; doi:10.1371/journal.pone.0023423)
Supplement: Table S1 — Microarray analysis of miRNA expression in control and axotomised L4 and L5 DRGs in 3 independent experiments. (XLS) [file pone.0023423.s002.xls]

## Sheet: Sheet1
	Experiment #1	Cy3: Axotomised DRG		Cy5: Control DRG
		Cy3		Cy5
Index	Probe_ID	Signal	StDev	Signal	StDev	p-value	log2 (Cy5/Cy3)
3412	mmu-let-7a	44218.8	369.214	49758.5	1006.88	2.79918e-07	0.170283
1727	mmu-let-7a	44290.3	326.255	47508	611.333	4.23082e-06	0.101179
22	mmu-let-7a	43461	633.902	41419.6	296.834	0.00404995	-0.0694084
43	mmu-let-7b	38046.6	319.903	33147.5	287.334	0	-0.198868
53	mmu-let-7b	37955.8	392.801	34206.8	148.725	0	-0.150037
3443	mmu-let-7b	38414.6	447.843	40954.1	792.95	0.00554517	0.0923533
74	mmu-let-7c	38864.6	416.518	35466.7	269.683	1.69874e-11	-0.131992
84	mmu-let-7c	38852.2	398.434	36278.6	147.581	2.92445e-09	-0.0988769
3474	mmu-let-7c	39664.9	439.586	43660.4	818.58	1.93116e-05	0.138463
1789	mmu-let-7c	39154.6	421.148	40843.9	393.112	0.00371556	0.0609399
115	mmu-let-7d	40241	434.563	35098.2	254.109	0	-0.197268
105	mmu-let-7d	39586	677.332	33998.2	203.202	5.9952e-15	-0.219532
1841	mmu-let-7d*	1843.8	107.3	2619.03	112.364	1.99135e-06	0.506348
3536	mmu-let-7d*	2347.25	185.457	3528.03	165.416	3.98135e-06	0.587889
1851	mmu-let-7d*	1873.05	137.02	2670.18	104.104	9.18457e-06	0.511546
146	mmu-let-7d*	2393.43	121.104	2996.84	69.1839	4.1197e-05	0.32436
126	mmu-let-7d*	2208.82	168.45	2942.61	164.528	0.00250236	0.413819
1831	mmu-let-7d*	1818.91	189.902	2428.76	119.111	0.00838973	0.41715
167	mmu-let-7e	34638.2	487.643	30874.6	231.126	6.74472e-12	-0.165943
177	mmu-let-7e	35157	501.635	31662.9	345.418	1.57479e-08	-0.151019
1882	mmu-let-7e	33289.1	562.222	35801.2	298.758	9.38489e-05	0.104959
198	mmu-let-7f	42582.2	380.818	36945.5	359.55	0	-0.204851
208	mmu-let-7f	42269.5	459.382	37888.9	315.518	9.99201e-15	-0.157844
1893	mmu-let-7f	43279.5	389.181	39547.3	805.832	3.71838e-05	-0.130104
239	mmu-let-7g	38056.6	521.568	31455.2	285.395	0	-0.274847
229	mmu-let-7g	38114.9	592.967	31103.3	337.819	0	-0.29329
1924	mmu-let-7g	37775.8	369.137	32810.2	556.079	2.10165e-13	-0.203316
219	mmu-let-7g	37391.9	257.889	32934.4	614.304	4.06255e-11	-0.183129
3629	mmu-let-7g	39005.1	446.399	35419.7	539.465	4.34281e-07	-0.13911
250	mmu-let-7i	36186.5	300.381	27974.9	308.36	0	-0.371319
270	mmu-let-7i	36257.5	401.013	27407.6	447.982	0	-0.403701
1955	mmu-let-7i	35936.1	320.808	28385.3	418.028	0	-0.340288
260	mmu-let-7i	36717.5	505.349	27622.7	542.989	0	-0.410615
3660	mmu-let-7i	37210.1	502.697	30064.2	509.47	0	-0.307652
1975	mmu-let-7i	35588.9	600.165	31396	369.224	4.24731e-09	-0.180847
1965	mmu-let-7i	36344.2	408.365	31323.8	768.527	1.15074e-08	-0.214467
2006	mmu-miR-1	22296.2	449.227	25330.8	214.508	1.87089e-09	0.184096
1996	mmu-miR-1	21837.1	324.696	25326.9	763.558	2.98024e-05	0.213888
2037	mmu-miR-100	18611.9	467.829	21874.9	291.781	5.1374e-09	0.233054
2027	mmu-miR-100	18548.9	430.102	21772.2	704.81	0.000106398	0.23115
2017	mmu-miR-100	18420.8	286.17	19462.2	259.464	0.00803803	0.07934
2068	mmu-miR-101a	2578.88	78.849	7037.97	111.183	0	1.44842
363	mmu-miR-101a	2526.46	121.422	6494.65	141.215	0	1.36213
2058	mmu-miR-101a	2522.17	105.486	7089.29	192.204	0	1.49097
2048	mmu-miR-101a	2393.26	152.678	6576	180.01	0	1.45823
353	mmu-miR-101a	2498.12	140.845	6556.87	184.546	0	1.39216
3753	mmu-miR-101a	2759.9	152.015	7014.84	211.898	0	1.34579
343	mmu-miR-101a	2550.12	147.639	6088.05	182.119	0	1.25541
2089	mmu-miR-101b	1648.53	81.5123	2982.41	86.1909	0	0.855295
384	mmu-miR-101b	1679.17	97.8508	2816.95	96.902	5.44009e-15	0.746383
2099	mmu-miR-101b	1787.82	119.182	2983.53	107.074	1.10267e-12	0.738817
394	mmu-miR-101b	1803.81	106.975	2889.6	100.874	2.34324e-12	0.67982
3784	mmu-miR-101b	1873.13	120.3	3024.83	114.15	3.26572e-11	0.691403
2079	mmu-miR-101b	1671.21	103.574	2691.97	107.815	8.60024e-11	0.687771
374	mmu-miR-101b	1714.49	136.829	2587.15	95.4681	5.72898e-07	0.593585
2130	mmu-miR-103	12072	225.957	13390.3	126.464	7.52188e-07	0.149515
2120	mmu-miR-103	12163.2	350.232	13576.4	313.287	0.00301498	0.158575
425	mmu-miR-103	11596.7	184.452	12225.5	129.946	0.00691739	0.0761847
456	mmu-miR-106a	2862.37	73.9425	3409.27	92.9803	1.54543e-05	0.252251
2151	mmu-miR-106a	2713.36	138.613	3433.49	90.422	3.18635e-05	0.339598
2161	mmu-miR-106a	2922.95	151.503	3567.15	82.4411	0.00034569	0.287345
3877	mmu-miR-106b	4277.12	147.526	3299.57	199.951	0.000143542	-0.374363
467	mmu-miR-106b	4006.53	233.934	3104.83	108.497	0.000719226	-0.367838
2172	mmu-miR-106b	4264.05	243.604	3383.63	81.5909	0.000919079	-0.333655
487	mmu-miR-106b	3972.5	101.767	3500.31	110.801	0.00297044	-0.182565
2182	mmu-miR-106b	4202.09	153.218	3656.11	102.289	0.004641	-0.200799
2192	mmu-miR-106b	4194.58	158.68	3699.17	90.2969	0.00959179	-0.181325
2223	mmu-miR-107	11606.2	211.069	12816.5	158.067	8.06468e-06	0.143098
2213	mmu-miR-107	11513.6	236.959	12849.9	269.413	0.000259943	0.158414
518	mmu-miR-107	11128.9	217.839	11947.1	154.861	0.0028693	0.102348
2254	mmu-miR-10a	10781.2	235.784	17541.5	228.189	0	0.702255
549	mmu-miR-10a	11058.4	171.39	16868.6	350.198	0	0.609205
2234	mmu-miR-10a	10471.1	272.416	15368.2	220.223	0	0.553531
539	mmu-miR-10a	10794	269.155	16784.5	339.785	0	0.636908
529	mmu-miR-10a	10533.4	296.333	14431.4	213.406	0	0.454241
2244	mmu-miR-10a	10723.9	385.868	17118.2	519.728	0	0.674703
3939	mmu-miR-10a	13283.4	304.927	16268.6	222.564	8.99281e-15	0.292474
580	mmu-miR-10b	9387.08	238.343	16183.5	218.31	0	0.785779
2285	mmu-miR-10b	9040.52	307.747	16325.1	189.991	0	0.85261
2265	mmu-miR-10b	8646.3	360.306	14375.5	197.55	0	0.733461
2275	mmu-miR-10b	8707.94	304.879	15774.4	412.497	0	0.857186
570	mmu-miR-10b	9105.23	322.153	16098.4	401.139	0	0.822148
3422	mmu-miR-10b	10489.8	187.922	16982.8	535.044	0	0.695086
560	mmu-miR-10b	8965.64	313.81	13631.1	316.289	0	0.604423
2347	mmu-miR-124a	5221.83	131.849	7275.21	112.62	0	0.478433
2337	mmu-miR-124a	5240.77	132.037	7356.73	167.021	0	0.489285
2327	mmu-miR-124a	5000.52	161.552	6722.3	118.259	1.11022e-16	0.426877
642	mmu-miR-124a	4948.45	215.448	6967.68	102.724	2.22045e-16	0.493703
3484	mmu-miR-124a	5019.59	203.664	7179.52	186.779	2.84217e-14	0.516316
632	mmu-miR-124a	5033.81	172.123	7160.95	212.038	3.56382e-14	0.5085
622	mmu-miR-124a	4896.98	135.1	6214.69	136.522	4.24465e-11	0.34379
2358	mmu-miR-125a	33989.6	188.132	28654.7	641.975	3.55271e-15	-0.246326
653	mmu-miR-125a	33238.2	462.06	28254.3	507.861	7.7327e-13	-0.234371
2368	mmu-miR-125a	34291.4	510.073	32120.1	377.525	0.000752446	-0.0943707
684	mmu-miR-125b	47251.1	372.692	39153.2	382.52	0	-0.271221
2389	mmu-miR-125b	48963.2	508.872	39506.8	629.633	0	-0.309598
2399	mmu-miR-125b	49263.9	590.873	43975.6	793.779	1.20992e-07	-0.163828
2409	mmu-miR-125b	48354	544.296	44136.6	733.644	4.94007e-06	-0.131659
704	mmu-miR-125b	47917.2	451.676	44784.1	568.037	2.03615e-05	-0.0975583
694	mmu-miR-125b	47986.8	480.751	44997.6	886.728	0.00337874	-0.092792
2420	mmu-miR-126-3p	33514.2	455.812	27314.6	313.88	0	-0.295104
715	mmu-miR-126-3p	33036.8	296.244	27078.9	542.097	0	-0.286908
2440	mmu-miR-126-3p	33675.8	490.84	30406.6	338.562	6.63033e-08	-0.147332
3577	mmu-miR-126-3p	35152.8	358.995	32617.2	363.817	1.08762e-06	-0.108006
735	mmu-miR-126-3p	33166.6	333.949	31052.2	374.639	3.50963e-05	-0.0950357
2430	mmu-miR-126-3p	34183.1	643.735	30400.8	724.685	0.000113034	-0.169171
725	mmu-miR-126-3p	33650.5	462.529	31234	709.374	0.00483915	-0.10751
2471	mmu-miR-126-5p	1599.23	106.923	8094.55	184.621	0	2.33957
766	mmu-miR-126-5p	1680.13	115.928	8307.12	202.7	0	2.30578
2461	mmu-miR-126-5p	1293.35	78.7332	6962.44	183.628	0	2.42848
3608	mmu-miR-126-5p	2212.17	171.865	10372.8	303.012	0	2.22927
2451	mmu-miR-126-5p	1189.41	78.2368	6458.18	211.771	0	2.44088
756	mmu-miR-126-5p	1293.12	85.0482	7431.96	294.128	0	2.52289
746	mmu-miR-126-5p	1111.39	61.9373	6015.19	257.828	0	2.43625
777	mmu-miR-127	17085.6	303.786	12023.7	224.328	0	-0.506898
797	mmu-miR-127	17258.7	338.739	13592.1	131.743	0	-0.344553
2482	mmu-miR-127	17223.2	552.547	11714.1	66.2184	0	-0.556112
2492	mmu-miR-127	17679.1	440.902	13066.6	175.056	0	-0.43616
2502	mmu-miR-127	17244.9	344.236	13104.2	264.634	0	-0.39614
787	mmu-miR-127	17253.7	206.886	13457.4	389.939	0	-0.358505
3639	mmu-miR-127	17935.1	443.392	14019.6	314.147	1.32494e-12	-0.355343
2533	mmu-miR-128a	4021.48	107.435	7108.2	145.201	0	0.821757
828	mmu-miR-128a	3801.85	158.646	7154.04	190.354	0	0.912058
808	mmu-miR-128a	3713.35	171.838	6415.78	125.077	0	0.788905
3670	mmu-miR-128a	4255.45	165.795	7682.5	237.461	0	0.852265
2523	mmu-miR-128a	3834.26	145.543	6823.57	223.982	0	0.831577
818	mmu-miR-128a	3766.95	189.324	7138.22	256.831	0	0.922168
2513	mmu-miR-128a	3763.5	234.853	6162.58	188.236	7.66054e-15	0.71146
859	mmu-miR-128b	3779.56	115.224	7217.64	167.809	0	0.933308
2554	mmu-miR-128b	3772.56	158.977	6901.6	160.942	0	0.871386
2564	mmu-miR-128b	3957.21	174.976	6958.72	150.626	0	0.81434
3701	mmu-miR-128b	4124.02	228.046	7265.12	89.9095	0	0.816934
849	mmu-miR-128b	3613.09	152.402	6941.66	232.172	0	0.942048
839	mmu-miR-128b	3608.22	181.24	6439.07	188.901	0	0.835565
2544	mmu-miR-128b	3587.44	181.239	6214.63	189.532	0	0.792716
952	mmu-miR-130a	4949.55	218.204	6182.46	123.483	1.80168e-06	0.320883
932	mmu-miR-130a	4980.04	173.612	5748.66	103.041	0.000241453	0.207069
2657	mmu-miR-130a	5239.15	179.178	5988.02	119.359	0.00077138	0.192746
942	mmu-miR-130a	5043.64	202.951	6107.72	261.463	0.00164284	0.27617
2699	mmu-miR-132	2555.04	159.914	1443.57	52.9848	3.19504e-10	-0.823702
3856	mmu-miR-132	2776.7	163.539	1685.15	58.7329	2.02579e-09	-0.720494
2709	mmu-miR-132	2477.25	118.194	1619.87	84.1107	2.24772e-08	-0.612862
1014	mmu-miR-132	2416.44	128.166	1680.79	48.2358	4.0655e-07	-0.523738
2719	mmu-miR-132	2544.8	187.181	1617.76	46.3875	4.09952e-06	-0.653551
994	mmu-miR-132	2417.5	174.208	1589.53	49.354	1.24312e-05	-0.604919
1004	mmu-miR-132	2376.92	163.462	1676.08	93.7358	0.000373065	-0.503998
2730	mmu-miR-133a	3947.57	193.443	2964.9	101.365	1.48346e-05	-0.412979
2750	mmu-miR-133a	4020.25	160.932	3278.81	83.5109	9.34128e-05	-0.294112
3887	mmu-miR-133a	3642.67	175.109	2824.1	115.509	0.000177262	-0.367205
2740	mmu-miR-133a	3689.08	146.881	3056.31	87.9502	0.000428844	-0.27147
2802	mmu-miR-133b	3814.6	137.055	3173.61	104.729	0.000397128	-0.265405
2792	mmu-miR-133b	4168.18	196.743	3446.23	57.99	0.000729461	-0.274397
1138	mmu-miR-134	1754.07	85.1279	1120.54	31.933	1.60913e-10	-0.646512
1128	mmu-miR-134	1612.09	92.0927	1022.81	77.6293	4.68998e-06	-0.656393
2843	mmu-miR-134	1743.86	145.739	1019.36	38.8274	5.30969e-06	-0.774613
3432	mmu-miR-134	1799.97	122.928	1160.39	53.1433	6.89117e-06	-0.633367
2833	mmu-miR-134	1777.81	153.235	977.575	96.179	2.37418e-05	-0.862821
2823	mmu-miR-134	1652.28	197.225	944.806	49.219	0.000840137	-0.806366
1118	mmu-miR-134	1611.54	156.894	1086.52	75.174	0.00403121	-0.568717
2957	mmu-miR-137	14410	163.334	23082.4	107.833	0	0.679725
3556	mmu-miR-137	14765.7	249.643	26461.9	270.896	0	0.841668
1262	mmu-miR-137	13663.7	211.606	26813.1	380.398	0	0.97259
2967	mmu-miR-137	14294.3	282.357	23432.8	105.335	0	0.713087
1242	mmu-miR-137	13160.1	284.026	24652.4	530.392	0	0.905562
2947	mmu-miR-137	14158.5	426.462	23802.7	495.986	0	0.749457
1252	mmu-miR-137	13691.8	327.583	26629.2	1159.72	0	0.959696
1293	mmu-miR-138	7040.96	156.201	13991.2	196.687	0	0.990675
1273	mmu-miR-138	6934.8	179.01	12948.1	188.74	0	0.900817
2998	mmu-miR-138	7171.39	238.417	12323.1	156.755	0	0.781039
2988	mmu-miR-138	7338.76	214.316	12102.5	168.558	0	0.721691
3587	mmu-miR-138	7354.9	305.579	13238.3	248.999	0	0.847937
2978	mmu-miR-138	7179.12	288.388	12578.1	253.895	0	0.809033
1283	mmu-miR-138	6985.02	107.173	13906.1	544.031	0	0.993384
3413	mmu-miR-139	1386.39	71.0968	2839.49	84.3278	0	1.0343
1728	mmu-miR-139	1206.15	94.4516	2946.33	94.9447	0	1.28852
23	mmu-miR-139	1377.65	97.6837	2974.1	74.4559	0	1.11024
13	mmu-miR-139	1377.34	117.851	3063.51	128.07	0	1.1533
1718	mmu-miR-139	1102.41	154.383	2716.75	94.9241	0	1.30122
1708	mmu-miR-139	1084.46	94.2465	2786.21	171.568	1.11022e-16	1.36133
3	mmu-miR-139	1324.81	124.548	2827.32	145.29	4.50751e-14	1.09365
75	mmu-miR-140*	8532.24	176.796	4675.82	171.835	0	-0.867704
65	mmu-miR-140*	8835.77	270.74	4485.04	121.749	0	-0.978234
1790	mmu-miR-140*	8231.61	234.932	4834.9	102.491	0	-0.76769
85	mmu-miR-140*	8637.77	347.709	4633.07	96.6996	0	-0.898689
1780	mmu-miR-140*	8464.77	333.362	4583.36	139.743	0	-0.885064
1770	mmu-miR-140*	8302.29	303.162	4599.7	190.136	0	-0.851969
3475	mmu-miR-140*	8517.75	369.493	4635.58	140.56	0	-0.877721
3537	mmu-miR-142-3p	1	23.977	129.367	32.3163	0.00734503	7.01532
1883	mmu-miR-142-5p	621.428	52.6011	2340.57	49.1858	0	1.9132
168	mmu-miR-142-5p	689.883	64.1373	2499.96	96.561	0	1.85748
3568	mmu-miR-142-5p	726.232	68.9438	2754.07	112.494	0	1.92306
1873	mmu-miR-142-5p	523.161	63.6119	2112.22	80.2596	0	2.01343
178	mmu-miR-142-5p	750.434	78.6877	2505.01	89.7828	0	1.73902
1863	mmu-miR-142-5p	495.336	66.5304	2008.33	86.9117	0	2.01951
158	mmu-miR-142-5p	624.473	75.7503	2166.44	96.2246	0	1.79461
209	mmu-miR-143	10919.7	214.84	15607.5	212.923	0	0.515297
1914	mmu-miR-143	11519.1	301.122	18098.8	317.847	0	0.651869
199	mmu-miR-143	10777.1	273.273	16014.9	232.598	0	0.571439
189	mmu-miR-143	10948.9	220.352	14731.7	189.839	0	0.428139
1894	mmu-miR-143	11298.5	321.775	17941.6	556.233	0	0.667174
3599	mmu-miR-143	11718.5	279.028	17429.8	477.417	0	0.572773
1904	mmu-miR-143	11726.4	167.724	17391.1	567.909	0	0.568594
1925	mmu-miR-144	23.4324	14.0844	142.219	19.2901	0.000188641	2.60154
3630	mmu-miR-144	22.4443	30.2811	239.11	41.9139	0.000275315	3.41325
1935	mmu-miR-144	31.781	15.9183	136.16	16.3668	0.00068929	2.09907
220	mmu-miR-144	40.0608	23.9091	176.985	25.4185	0.00137147	2.14336
240	mmu-miR-144	80.1032	21.3675	195.493	19.7287	0.00180711	1.28718
1945	mmu-miR-144	47.1276	16.1017	167.6	27.1789	0.00227656	1.83038
230	mmu-miR-144	53.1151	20.7414	199.327	38.0903	0.00430437	1.90794
1976	mmu-miR-145	16596.2	393.76	19636.3	301.444	1.51882e-09	0.242673
3661	mmu-miR-145	17821.9	239.35	20494.8	516.821	3.53392e-06	0.201603
1956	mmu-miR-145	16625.5	376.803	19534.3	633.172	9.05542e-05	0.232609
261	mmu-miR-145	16565.8	439.004	19001.5	450.246	0.000126174	0.197904
1966	mmu-miR-145	16758.7	321.465	19204.4	727.096	0.00225071	0.196528
333	mmu-miR-146b	11237.8	317.251	5385.62	181.282	0	-1.06117
2018	mmu-miR-146b	9612.4	242.995	4858.99	187.71	0	-0.984242
3723	mmu-miR-146b	11964.8	354.621	6135.45	162.504	0	-0.963557
2038	mmu-miR-146b	10191.6	332.667	5112.83	127.021	0	-0.995192
313	mmu-miR-146b	10654.6	333.821	5142.11	204.582	0	-1.05104
323	mmu-miR-146b	10717.5	323.379	5476.89	218.182	0	-0.968545
2028	mmu-miR-146b	9963.3	329.457	4864.93	194.246	0	-1.0342
2069	mmu-miR-148a	5753.5	202.661	8302.67	176.396	0	0.529136
2049	mmu-miR-148a	5326.78	136.308	7926.39	253.088	0	0.5734
3754	mmu-miR-148a	6461.16	225.672	9305.34	272.157	3.44169e-15	0.526265
354	mmu-miR-148a	6019.65	184.706	8573.2	317.394	9.46199e-12	0.510155
344	mmu-miR-148a	5933.36	225.348	8002.98	199.493	1.9781e-11	0.431686
364	mmu-miR-148a	6076.24	191.866	8238.07	276.033	3.16481e-10	0.439129
2059	mmu-miR-148a	5579.09	244.804	7971.67	325.05	7.67517e-09	0.514852
2090	mmu-miR-148b	1990.47	89.197	2666.56	105.056	3.39036e-06	0.421872
3785	mmu-miR-148b	2790.73	157.929	3656.39	114	1.88472e-05	0.389778
2100	mmu-miR-148b	2361.59	128.956	2999.33	68.525	3.33445e-05	0.344882
385	mmu-miR-148b	2234.9	170.347	3047.2	125.635	0.000209709	0.447276
375	mmu-miR-148b	2205.05	82.9962	2744.93	116.74	0.000345198	0.315955
2080	mmu-miR-148b	1949.31	153.952	2621.9	99.0003	0.000415759	0.427653
3847	mmu-miR-150	5755.39	221.224	20973.8	252.607	0	1.86561
437	mmu-miR-150	4754.87	212.016	18744.3	247.279	0	1.97898
2162	mmu-miR-150	5033.23	222.361	19636.5	261.395	0	1.96398
457	mmu-miR-150	5021.93	228.613	18645.3	318.025	0	1.8925
447	mmu-miR-150	4979.63	161.309	19395.1	647.8	0	1.96158
2142	mmu-miR-150	4767.82	218.016	18926.5	652.096	0	1.98901
2152	mmu-miR-150	4900.92	190.01	19269.6	863.92	0	1.9752
3909	mmu-miR-152	12474.7	248.772	10325.8	359.666	1.46325e-06	-0.27275
519	mmu-miR-152	11730.3	277.334	10218.2	208.968	2.16577e-05	-0.199097
2224	mmu-miR-152	11571.8	406.004	10271	174.464	0.00395066	-0.172042
499	mmu-miR-152	11266.6	291.721	10121.1	282.163	0.00580767	-0.154678
540	mmu-miR-153	129.44	42.5262	302.028	31.8304	0.00461644	1.2224
3940	mmu-miR-153	137.939	42.9295	315.307	36.5085	0.00569206	1.19273
550	mmu-miR-153	175.891	29.0507	318.983	33.3465	0.00598378	0.858799
2255	mmu-miR-153	174.532	32.3567	290.905	17.0447	0.0088011	0.737059
3423	mmu-miR-154	2859.48	125.119	2248.83	89.1046	0.000163766	-0.346578
592	mmu-miR-155	686.785	71.084	1504.84	57.9296	2.22045e-16	1.13168
3454	mmu-miR-155	868.386	63.6396	1562	55.1831	5.11813e-14	0.846985
2317	mmu-miR-155	795.193	44.1341	1397.07	72.6322	9.10048e-11	0.813029
612	mmu-miR-155	786.812	100.404	1593.2	74.95	1.37329e-09	1.01784
2307	mmu-miR-155	679.859	70.0007	1320.06	72.3924	3.67199e-09	0.957296
2297	mmu-miR-155	625.239	88.6266	1280.67	64.9205	2.54839e-08	1.03442
602	mmu-miR-155	736.442	71.4245	1504.3	123.515	3.30925e-07	1.03045
623	mmu-miR-15a	16127.6	288.504	18793.1	385.861	5.00508e-08	0.220666
2348	mmu-miR-15a	16684.9	384.509	19110.4	223.33	7.98079e-08	0.195818
2328	mmu-miR-15a	16403.7	367.169	19270.8	535.711	1.24195e-05	0.232397
2338	mmu-miR-15a	16426.5	210.612	19237.4	686.375	0.000103933	0.227891
643	mmu-miR-15a	16526.7	500.869	18586.4	404.7	0.00153233	0.169444
633	mmu-miR-15a	16143.7	266.762	18804.5	807.068	0.0018694	0.220099
3516	mmu-miR-15b	16957	190.456	15295.9	410.585	0.000321866	-0.148737
2410	mmu-miR-16	41176.6	370.105	32976.4	334.688	0	-0.320391
3547	mmu-miR-16	41681.6	330.497	33360.5	828.048	0	-0.321269
685	mmu-miR-16	39978.4	326.152	33671.3	621.775	0	-0.247702
705	mmu-miR-16	40356.1	519.876	32748.4	682.369	0	-0.301363
2390	mmu-miR-16	40829.8	371.511	34213.4	691.949	1.11022e-16	-0.255059
2400	mmu-miR-16	41066.2	392.792	33836.1	841.276	1.24345e-14	-0.279388
695	mmu-miR-16	39779.5	309.971	33430.7	1335.81	4.35675e-06	-0.250849
778	mmu-miR-18	429.142	43.3136	192.124	20.3913	2.31476e-05	-1.15942
2503	mmu-miR-18	459.065	49.436	202.351	20.3588	3.08881e-05	-1.18184
2483	mmu-miR-18	428.552	51.2527	187.313	19.0644	0.000123659	-1.19402
798	mmu-miR-18	479.142	54.8832	210.406	31.9364	0.000177601	-1.18728
788	mmu-miR-18	416.323	41.0552	191.46	38.4191	0.00048065	-1.12066
2493	mmu-miR-18	466.612	60.7596	218.282	20.7205	0.000603505	-1.09603
3640	mmu-miR-18	480.836	77.1558	222.016	27.5068	0.00411704	-1.11488
922	mmu-miR-181c	1749.56	83.0143	2388.16	80.2272	2.1949e-07	0.44891
902	mmu-miR-181c	1520.23	102.467	2263	117.245	5.46525e-06	0.573948
2627	mmu-miR-181c	1789.7	110.445	2399.65	85.8618	3.57634e-05	0.423108
3764	mmu-miR-181c	1885.08	131.702	2528.97	72.4571	4.57996e-05	0.423924
2617	mmu-miR-181c	1790.48	143.597	2420.28	47.6126	7.40279e-05	0.434827
2607	mmu-miR-181c	1608.66	153.705	2368.08	131.84	0.000298255	0.557864
912	mmu-miR-181c	1714.08	126.975	2237.97	120.657	0.00411175	0.384762
953	mmu-miR-182	20298.6	280.858	26331.3	351.35	0	0.375401
933	mmu-miR-182	19746.3	273.433	26546	587.227	0	0.426914
2648	mmu-miR-182	21024.8	147.172	25365.6	416.363	0	0.270786
2638	mmu-miR-182	20752.8	241.347	26085.9	527.953	0	0.329961
2658	mmu-miR-182	20759.1	367.36	24826.6	351.152	2.9976e-15	0.258143
3795	mmu-miR-182	21166.2	291.135	24278.3	322.943	1.96132e-12	0.197902
943	mmu-miR-182	20189.9	353.338	25844.5	1008.35	1.42392e-07	0.356224
984	mmu-miR-183	19899.7	246.563	26907.3	320.357	0	0.435253
2669	mmu-miR-183	19996.8	288.127	26605.4	428.741	0	0.411954
2679	mmu-miR-183	20469.1	295.364	26081.4	404.361	0	0.349578
2689	mmu-miR-183	20245.2	404.297	25244.9	227.524	0	0.318415
964	mmu-miR-183	19297.7	480.861	26845.2	815.949	2.55351e-15	0.476237
3826	mmu-miR-183	21220.1	254.09	24925.1	401.226	1.57652e-14	0.232168
974	mmu-miR-183	19678.1	343.521	26066.4	1018.3	3.43012e-09	0.405596
3888	mmu-miR-185	10359.5	221.761	9415.81	166.936	0.000983216	-0.1378
1026	mmu-miR-185	9178.3	189.64	10147.4	294.94	0.00670332	0.144809
2927	mmu-miR-191	24001.3	468.991	16303.8	278.309	0	-0.557905
2937	mmu-miR-191	24166.4	482.041	16215.7	310.631	0	-0.575609
2917	mmu-miR-191	24034.1	516.48	16446.3	339.605	0	-0.547324
1232	mmu-miR-191	23047.3	476.827	18373.8	293.519	2.22045e-16	-0.326948
3526	mmu-miR-191	24691.7	552.527	19397.8	412.105	3.37508e-14	-0.348136
1222	mmu-miR-191	22665.8	469.157	17803.9	859.486	8.84673e-07	-0.348326
1212	mmu-miR-191	22408.1	527.525	18081.5	694.637	9.30056e-07	-0.309502
1253	mmu-miR-192	53.4077	16.8788	188.851	20.0759	7.33095e-05	1.82213
2948	mmu-miR-192	44.1098	22.7492	213.579	28.8472	0.000146721	2.2756
3557	mmu-miR-192	98.0357	32.4935	325.6	42.4828	0.000207352	1.73172
1263	mmu-miR-192	79.7083	20.8684	207.561	20.3457	0.000559682	1.38073
1243	mmu-miR-192	44.9082	29.6673	175.754	22.9371	0.00392127	1.9685
2968	mmu-miR-192	70.4099	28.9572	205.627	27.3177	0.00455393	1.54618
2958	mmu-miR-192	66.98	27.1802	213.251	37.2981	0.00672861	1.67075
3445	mmu-miR-195	32210.6	422.353	24667.3	391.701	0	-0.384938
55	mmu-miR-195	30686.7	553.02	25840.9	206.304	5.55112e-16	-0.247954
1740	mmu-miR-195	28327.8	513.252	23733.5	277.901	8.77076e-15	-0.255299
1750	mmu-miR-195	29992.5	434.465	25524.1	365.885	9.32587e-15	-0.232739
35	mmu-miR-195	29512.5	262.815	26094.5	359.044	4.81837e-14	-0.177581
45	mmu-miR-195	30941.1	530.335	26021.6	675.802	1.47487e-08	-0.249811
1760	mmu-miR-195	29968.8	284.663	28581.8	400.52	0.00563434	-0.0683685
86	mmu-miR-196a	1645.12	105.937	2367.98	69.2085	7.37794e-08	0.525465
1791	mmu-miR-196a	1146.1	117.433	1858.89	64.1353	4.76514e-07	0.697714
76	mmu-miR-196a	1548.4	119.23	2325.56	134.605	3.36954e-05	0.586802
1781	mmu-miR-196a	982.99	103.069	1546.11	89.9255	9.68217e-05	0.653397
66	mmu-miR-196a	1352.42	134.231	2198.04	176.46	0.000223972	0.700672
3476	mmu-miR-196a	1497.42	115.991	2072.49	104.273	0.000437741	0.468886
1771	mmu-miR-196a	976.104	94.5396	1380.63	61.0899	0.000767084	0.50022
117	mmu-miR-196b	248.541	47.9426	675.256	32.8628	1.03574e-10	1.44195
97	mmu-miR-196b	243.21	41.7048	585.598	34.5193	3.41609e-08	1.26771
1822	mmu-miR-196b	201.88	36.5564	566.817	51.2673	2.59019e-07	1.48938
107	mmu-miR-196b	266.745	48.3214	643.456	48.3781	7.77365e-07	1.27038
3507	mmu-miR-196b	246.835	38.5943	634.854	61.1985	1.31322e-06	1.36288
1812	mmu-miR-196b	193.199	35.7338	480.35	39.1278	2.39579e-06	1.314
1802	mmu-miR-196b	148.722	46.9205	423.677	38.0577	5.63251e-05	1.51035
1833	mmu-miR-199a	5629.06	123.106	1904.3	59.7619	0	-1.56363
3538	mmu-miR-199a	6348.28	133.94	2195.58	87.2347	0	-1.53176
148	mmu-miR-199a	5705.74	124.354	2193.89	76.2127	0	-1.37892
1853	mmu-miR-199a	5530.91	168.067	2232.87	79.5515	0	-1.30862
138	mmu-miR-199a	5680.24	163.643	2283.33	123.077	0	-1.31481
1843	mmu-miR-199a	5705.59	226.237	1991.62	41.9519	0	-1.51843
128	mmu-miR-199a	5535.58	161.194	2304.12	136.348	0	-1.26452
179	mmu-miR-199a*	36013.9	374.169	17994	94.9891	0	-1.00104
3569	mmu-miR-199a*	37449.3	485.773	17009.4	176.377	0	-1.13861
1874	mmu-miR-199a*	35723.7	509.832	17231.2	220.793	0	-1.05186
1864	mmu-miR-199a*	34813.6	493.934	16321.9	281.551	0	-1.09284
1884	mmu-miR-199a*	35395.1	453.485	19115.8	303.946	0	-0.888781
159	mmu-miR-199a*	35647.6	364.846	19357.4	416.766	0	-0.880919
169	mmu-miR-199a*	36092.9	554.683	19018	615.501	0	-0.924348
1895	mmu-miR-199b	2728.69	96.7042	1127.56	54.3574	0	-1.275
1915	mmu-miR-199b	2700.66	106.982	1394.19	59.0975	0	-0.953884
200	mmu-miR-199b	2846.03	134.886	1453.41	47.7002	0	-0.969505
190	mmu-miR-199b	2661.53	121.702	1443.17	75.0095	7.77156e-16	-0.88301
210	mmu-miR-199b	2910.4	164.088	1426.95	98.4659	1.0747e-13	-1.02829
1905	mmu-miR-199b	2748.81	191.98	1264.26	39.9596	3.74922e-13	-1.12052
3600	mmu-miR-199b	3143.73	247.783	1418.31	80.9387	1.42979e-10	-1.1483
458	mmu-miR-203	186.822	31.8587	500.023	27.7408	4.32512e-10	1.42033
448	mmu-miR-203	144.525	28.8126	473.493	35.0395	6.70903e-10	1.71202
2153	mmu-miR-203	124.533	30.479	352.232	22.785	7.32727e-07	1.5
2163	mmu-miR-203	161.745	30.001	438.669	44.3723	6.57873e-06	1.43942
3848	mmu-miR-203	175.181	62.9229	514.108	44.1501	6.26822e-05	1.55323
438	mmu-miR-203	150.577	42.7811	419.187	41.0738	6.34529e-05	1.47709
2143	mmu-miR-203	106.801	32.4512	293.414	35.9602	0.000915532	1.45801
489	mmu-miR-204	19273.6	372.457	23885.4	332.213	0	0.309505
2194	mmu-miR-204	18784.4	465.846	23874.9	340.647	0	0.345966
3879	mmu-miR-204	21020.5	386.565	25546.8	639.746	1.96538e-09	0.281349
469	mmu-miR-204	18835.8	433.598	24458.4	922.736	4.22484e-08	0.376856
2174	mmu-miR-204	18499.2	334.029	20240.7	200.874	1.14779e-05	0.129797
479	mmu-miR-204	19351.3	453.548	24181.7	1084.46	4.29923e-05	0.321489
2184	mmu-miR-204	18828	607.727	22353.6	707.073	0.00017096	0.247629
2256	mmu-miR-206	2626.68	130.086	478.263	33.8592	0	-2.45736
541	mmu-miR-206	2875.96	140.683	535.486	60.039	0	-2.42512
2246	mmu-miR-206	2619.14	151.511	434.373	59.8522	0	-2.59209
531	mmu-miR-206	2779.66	154.789	570.548	64.7276	0	-2.28449
2236	mmu-miR-206	2362.76	170.451	350.501	25.6758	0	-2.75298
3941	mmu-miR-206	3214.28	205.161	688.983	74.7957	0	-2.22196
551	mmu-miR-206	2925.71	210.029	615.591	47.5768	0	-2.24874
3486	mmu-miR-20a	9261.67	199.354	7494.18	146.936	5.0514e-12	-0.305501
2329	mmu-miR-20a	8559.87	306.59	6698.69	117.867	3.34884e-08	-0.353709
2349	mmu-miR-20a	8829.13	226.866	7908.56	157.387	0.00123446	-0.158856
675	mmu-miR-20b	3629.33	156.731	4811.35	177.044	1.26938e-06	0.406739
2380	mmu-miR-20b	3786.32	234.009	4813.51	69.7387	4.45791e-05	0.346294
665	mmu-miR-20b	3441.89	207.358	4394.86	177.048	0.000662579	0.352616
2370	mmu-miR-20b	3745.47	162.085	4614.17	200.169	0.00103688	0.300927
655	mmu-miR-20b	3459.47	226.535	4333.17	179.077	0.00314495	0.32487
706	mmu-miR-21	62379.1	400.606	18668.2	343.003	0	-1.74048
2391	mmu-miR-21	64410.7	575.39	16981.3	354.596	0	-1.92335
3548	mmu-miR-21	64990.8	537.019	17686.3	435.172	0	-1.8776
686	mmu-miR-21	62345.5	401.251	17605.5	571.558	0	-1.82426
2411	mmu-miR-21	63508.8	677.142	19023.2	164.197	0	-1.7392
696	mmu-miR-21	62781.8	456.327	17883.5	557.898	0	-1.81172
2401	mmu-miR-21	64084.1	558.241	18848.8	734.499	0	-1.7655
768	mmu-miR-211	44.0684	17.0941	143.271	14.1909	0.000997128	1.70093
2463	mmu-miR-211	22.5625	18.2982	121.932	19.6303	0.00422265	2.43407
2473	mmu-miR-211	20.6753	25.8867	136.472	21.0858	0.00500788	2.72262
799	mmu-miR-212	515.07	48.1013	272.649	28.8811	0.000162054	-0.917724
789	mmu-miR-212	487.075	47.3135	255.936	35.6638	0.000609473	-0.928361
2504	mmu-miR-212	503.416	63.1597	237.734	36.4358	0.00106097	-1.0824
2494	mmu-miR-212	464.308	57.1411	240.431	26.1081	0.00162471	-0.949456
779	mmu-miR-212	531.057	81.1304	231.639	33.3449	0.00181665	-1.19699
2484	mmu-miR-212	455.384	67.6578	223.428	29.5754	0.00473213	-1.02727
820	mmu-miR-214	26048.6	413.23	7266.44	246.058	0	-1.84188
3672	mmu-miR-214	27195.2	422.174	8395.63	243.469	0	-1.69564
2515	mmu-miR-214	25424.1	551.49	7035.56	182.815	0	-1.85346
830	mmu-miR-214	25926.7	546.657	7990.92	169.411	0	-1.69801
810	mmu-miR-214	25660	599.662	7288.49	258.098	0	-1.81583
2535	mmu-miR-214	25081.1	712.893	7610.18	169.026	0	-1.7206
2525	mmu-miR-214	25687.3	661.041	7671.52	385.554	0	-1.74347
985	mmu-miR-218	9269.39	165.186	14968.3	275.661	0	0.691366
2690	mmu-miR-218	9443.32	188.987	14670.1	352.407	0	0.635509
2670	mmu-miR-218	9201.8	249.616	14184.4	381.411	0	0.624321
965	mmu-miR-218	8839.99	286.472	13279	293.261	0	0.587032
2680	mmu-miR-218	9611.37	197.074	15311.7	497.901	0	0.671821
975	mmu-miR-218	9105.36	382.973	13524.5	253.019	0	0.570787
3827	mmu-miR-218	11102.4	401.602	15848.2	310.301	0	0.513441
3889	mmu-miR-22	12135.3	295.507	9519.07	151.299	1.52101e-14	-0.350311
1027	mmu-miR-22	11270.7	242.015	8735.62	225.409	7.72715e-14	-0.3676
2752	mmu-miR-22	11933.7	243.527	9986.18	173.09	2.31173e-10	-0.25704
1037	mmu-miR-22	11333.2	331.821	8938.42	165.993	2.81e-10	-0.342465
1047	mmu-miR-22	11388.2	212.713	9815.87	199.356	1.60727e-07	-0.214348
2742	mmu-miR-22	12131.7	244.826	10386.7	275.295	3.71455e-06	-0.224055
2732	mmu-miR-22	11830.3	323.289	10076	274.292	5.08271e-05	-0.231561
2773	mmu-miR-221	7687.84	144.63	4156.38	145.744	0	-0.88725
3920	mmu-miR-221	8341.17	238.651	4163.77	162.681	0	-1.00236
1068	mmu-miR-221	7407.61	234.544	3558.45	140.813	0	-1.05776
1078	mmu-miR-221	7704.26	241.49	4042.11	120.238	0	-0.930549
2763	mmu-miR-221	7506.33	249.326	3884.11	125.554	0	-0.950524
1058	mmu-miR-221	7246.56	285.257	3425.89	109.567	0	-1.08082
2783	mmu-miR-221	7855.13	275.82	4131.84	137.9	0	-0.92685
3951	mmu-miR-222	6072.22	187.52	3144.63	103.935	0	-0.949333
1089	mmu-miR-222	5107.25	205.501	2579.17	103.19	0	-0.98564
2804	mmu-miR-222	5370.97	176.366	3158.32	114.576	0	-0.766026
2814	mmu-miR-222	5565.42	225.058	3139.76	126.231	0	-0.825835
1099	mmu-miR-222	5139.88	242.664	2749.05	98.9407	0	-0.902798
2794	mmu-miR-222	5234.88	220.726	3075.26	105.926	0	-0.76745
1109	mmu-miR-222	5193.34	253.039	3118.53	103.712	1.81299e-13	-0.735798
3434	mmu-miR-223	23585.5	387.65	14326.8	285.967	0	-0.719178
1120	mmu-miR-223	20864.2	485.256	11939.1	217.841	0	-0.805338
2845	mmu-miR-223	21617.4	598.429	13137.5	243.123	0	-0.718502
1140	mmu-miR-223	21553	596.961	13504.2	251.545	0	-0.674487
2835	mmu-miR-223	22150.5	468.429	14603.2	393.229	0	-0.601056
2825	mmu-miR-223	22356	558.266	14309.6	407.398	0	-0.643677
1130	mmu-miR-223	21845.9	745.945	12629.3	473.752	0	-0.79059
2876	mmu-miR-224	713.015	55.7098	330.034	40.6204	6.78441e-07	-1.11132
3465	mmu-miR-224	748.346	77.9124	317.564	22.1582	1.36247e-06	-1.23666
1151	mmu-miR-224	613.528	66.6967	247.131	23.0807	3.26932e-06	-1.31186
1171	mmu-miR-224	742.53	85.9686	309.857	23.3169	8.68872e-06	-1.26084
1161	mmu-miR-224	635.776	79.3106	247.46	20.8098	1.66841e-05	-1.36132
2866	mmu-miR-224	681.749	77.5116	316.922	22.8398	4.15917e-05	-1.10511
2856	mmu-miR-224	648.891	80.9462	285.12	32.2986	0.000137035	-1.18641
2907	mmu-miR-23a	48650	569.731	38711.4	388.584	0	-0.32968
2897	mmu-miR-23a	49753.3	472.355	40410.6	597.348	0	-0.300059
1182	mmu-miR-23a	47666.1	552.926	38930.5	756.401	0	-0.292063
1192	mmu-miR-23a	48681.7	252.586	40121.4	920.743	0	-0.27901
1202	mmu-miR-23a	48157	250.108	43975.3	703.985	3.22538e-08	-0.131054
3496	mmu-miR-23a	49148.6	552.564	44043.9	1205.89	0.000135636	-0.158207
2887	mmu-miR-23a	48384.2	477.74	45539.1	746.133	0.00150714	-0.0874317
2938	mmu-miR-23b	49204.9	356.786	40563.5	475.108	0	-0.27862
1213	mmu-miR-23b	48069	262.899	40892	696.312	0	-0.233288
2928	mmu-miR-23b	49834.6	354.208	42093.3	814.614	0	-0.243558
1223	mmu-miR-23b	48756.2	543.498	42533.1	936.033	1.21211e-08	-0.197001
1233	mmu-miR-23b	48772	379.63	46365.8	754.158	0.00489624	-0.0729905
2959	mmu-miR-24	38968.2	360.753	28917.5	344.451	0	-0.430352
2969	mmu-miR-24	38292.5	588.509	27665.8	218.665	0	-0.468958
1244	mmu-miR-24	37943.6	506.439	27839.8	427.849	0	-0.446706
1254	mmu-miR-24	38569.4	520.615	28692.5	601.572	0	-0.426783
1264	mmu-miR-24	37858.6	339.832	31548	577.594	0	-0.263074
3558	mmu-miR-24	37454.2	377.585	31062.1	599.024	0	-0.269971
2949	mmu-miR-24	38010.4	504.185	32379.7	598.613	1.14064e-12	-0.231307
1275	mmu-miR-25	14079	274.694	10491.1	234.763	0	-0.424373
3000	mmu-miR-25	15325.6	437.761	11173.1	154.864	0	-0.455916
2990	mmu-miR-25	15364.9	411.044	11332.9	292.452	3.88578e-15	-0.439114
3589	mmu-miR-25	15980.3	337.961	13194.8	195.091	2.84106e-12	-0.276326
2980	mmu-miR-25	14869.6	285.661	12579	331.161	2.83676e-07	-0.241344
1285	mmu-miR-25	14464.3	589.648	11045.7	338.891	7.08906e-07	-0.389013
1295	mmu-miR-25	14488.2	516.424	12023.8	219.098	1.54682e-05	-0.268983
25	mmu-miR-26a	40747.9	481.238	46443.9	236.989	0	0.188762
1730	mmu-miR-26a	42807.1	439.588	51014	670.212	0	0.253043
3415	mmu-miR-26a	43166.6	500.346	50474.1	742.548	5.55112e-16	0.225629
5	mmu-miR-26a	40712.8	496.14	53154.8	1866.49	1.31923e-10	0.384719
15	mmu-miR-26a	41320.5	390.917	49341.7	1197.26	2.33155e-10	0.25595
1761	mmu-miR-26b	32674.4	184.733	37357.1	619.115	7.59393e-13	0.193222
46	mmu-miR-26b	33123.2	376.46	36184.3	533.527	3.47709e-06	0.127522
36	mmu-miR-26b	31425.4	395.089	38008.6	1369.59	4.18807e-06	0.274395
1782	mmu-miR-27a	39567	256.813	28456.5	365.85	0	-0.475539
1772	mmu-miR-27a	38768.8	392.842	28900.9	430.991	0	-0.423783
87	mmu-miR-27a	36452.5	465.828	28341.4	194.006	0	-0.363111
3477	mmu-miR-27a	39370.4	591.518	30192.9	499.82	0	-0.382901
77	mmu-miR-27a	37329.3	460.117	30531.9	602.037	0	-0.289988
1792	mmu-miR-27a	38482.6	416.913	32574.4	514.093	0	-0.240468
67	mmu-miR-27a	36475.5	319.009	32675.8	1217.09	0.00277567	-0.158703
1813	mmu-miR-27b	41001	443.473	31043.3	344.819	0	-0.401377
1803	mmu-miR-27b	40216.8	396.281	31375.5	342.639	0	-0.358157
3508	mmu-miR-27b	40821.3	300.257	32212.8	468.726	0	-0.341686
118	mmu-miR-27b	38228.3	419.569	31241.7	217.777	0	-0.291168
1823	mmu-miR-27b	40156.9	405.361	35497.2	656.348	2.38781e-09	-0.177941
108	mmu-miR-27b	39341.8	451.83	34519.2	1043	2.62441e-05	-0.188663
139	mmu-miR-28	2548.5	178.289	3717.6	149.462	1.13202e-06	0.544724
1854	mmu-miR-28	2616.59	135.157	3464.84	112.508	3.78849e-06	0.405097
149	mmu-miR-28	2667.9	159.187	3564.29	117.272	1.26311e-05	0.417911
1834	mmu-miR-28	2413.11	148.468	3195.18	119.75	8.00857e-05	0.405
3539	mmu-miR-28	2913.47	161.482	3769.88	146.723	0.000147382	0.371779
1844	mmu-miR-28	2477.71	122.925	3055.57	83.4971	0.000216412	0.302434
129	mmu-miR-28	2524.33	224.342	3576.44	162.836	0.00021729	0.50262
180	mmu-miR-290	693.967	68.0149	378.65	25.5887	9.65524e-05	-0.874
160	mmu-miR-290	576.781	69.7663	294.717	27.5702	0.000703806	-0.968693
1865	mmu-miR-290	437.494	49.331	216.17	31.6537	0.000923483	-1.0171
1885	mmu-miR-290	577.716	70.9159	312.623	20.5886	0.00124042	-0.885939
3570	mmu-miR-290	453.623	44.6463	261.214	32.8313	0.00249202	-0.796263
1875	mmu-miR-290	490.963	74.6503	216.023	37.1874	0.00271258	-1.18443
594	mmu-miR-299	3361.83	127.77	2356.14	66.7231	4.09807e-11	-0.512818
604	mmu-miR-299	3498.61	92.2099	2636.51	86.2293	1.43549e-10	-0.40815
3456	mmu-miR-299	4065.96	157.321	2917.9	120.911	2.81868e-08	-0.478663
2309	mmu-miR-299	3554.46	143.055	2572.35	142.56	3.039e-06	-0.466546
2299	mmu-miR-299	3401.01	139.805	2491.24	123.569	3.07283e-06	-0.449096
614	mmu-miR-299	3637.57	115.563	3017.74	53.2147	4.78313e-06	-0.269505
2319	mmu-miR-299	3577.5	136.013	2926.07	89.2076	0.000140263	-0.289986
2330	mmu-miR-29a	42251.1	402.365	35608.8	305.167	0	-0.246753
3487	mmu-miR-29a	42941.9	440.776	37970.8	559.015	5.34861e-12	-0.177494
625	mmu-miR-29a	40747.4	310.633	36485.7	579.071	1.57544e-10	-0.159374
645	mmu-miR-29a	40598.6	436.081	42067.8	356.853	0.0098753	0.0512881
2381	mmu-miR-29b	8324.29	252.663	18960.4	214.288	0	1.18759
676	mmu-miR-29b	8197.24	266.845	18398.7	280.096	0	1.16639
3518	mmu-miR-29b	9847.05	213.814	17740.3	277.092	0	0.849264
656	mmu-miR-29b	7716.81	261.278	15067.6	212.656	0	0.965374
2371	mmu-miR-29b	8551.28	201.093	17151.2	360.959	0	1.0041
2361	mmu-miR-29b	8241.61	235.146	15571.7	301.269	0	0.917928
666	mmu-miR-29b	8195.19	245.575	16665	470.016	0	1.02398
2412	mmu-miR-29c	14452.2	184.028	24449.4	310.191	0	0.758514
707	mmu-miR-29c	14180.5	378.879	23956.2	237.342	0	0.756491
2392	mmu-miR-29c	13961.2	323.462	19985.6	252.072	0	0.51754
687	mmu-miR-29c	13506.5	343.649	19640.1	254.683	0	0.540146
697	mmu-miR-29c	14371.1	306.437	21607.4	456.125	0	0.588353
2402	mmu-miR-29c	14556.3	241.941	22553.6	584.505	0	0.63171
3549	mmu-miR-29c	16573.1	290.108	23348.3	739.004	0	0.494475
2443	mmu-miR-300	850.314	65.4717	586.127	23.3747	0.000677823	-0.536782
3859	mmu-miR-30a-3p	2574.14	136.749	5077.16	156.497	0	0.979931
1017	mmu-miR-30a-3p	2208.86	151.899	4207.2	116.115	0	0.929562
2722	mmu-miR-30a-3p	2074.82	149.411	4096.16	153.429	0	0.981286
2712	mmu-miR-30a-3p	2171.25	95.1485	4108.33	189.952	0	0.920025
2702	mmu-miR-30a-3p	1976.73	118.893	3425.6	126.425	1.33227e-15	0.793243
997	mmu-miR-30a-3p	1763.73	172.096	3326.92	119.395	6.13509e-13	0.915554
1007	mmu-miR-30a-3p	2026.03	183.968	3519.29	138.327	3.41401e-10	0.796625
1048	mmu-miR-30a-5p	22824.4	382.93	27262.4	457.324	1.96509e-13	0.256338
2753	mmu-miR-30a-5p	24085.1	308.404	26837.8	467.67	1.21195e-06	0.156123
2743	mmu-miR-30a-5p	24557.2	264.405	27982.4	1183.08	0.00485997	0.188375
3921	mmu-miR-30b	38629.9	348.243	31801.7	331.02	0	-0.280616
2764	mmu-miR-30b	36745	296.716	30378.3	337.787	0	-0.274506
1069	mmu-miR-30b	36280.5	485.735	30197.7	404.987	0	-0.264759
1059	mmu-miR-30b	35432.8	636.468	28557.1	345.616	0	-0.311236
2784	mmu-miR-30b	36734.4	641.298	32816.9	438.455	6.29059e-07	-0.162693
1090	mmu-miR-30c	32411.7	391.397	27881.3	230.406	0	-0.217214
1100	mmu-miR-30c	33201.4	452.501	29011	252.329	1.77636e-15	-0.194646
3952	mmu-miR-30c	34854.3	417.344	30102.2	727.78	2.12442e-08	-0.211469
2795	mmu-miR-30c	33993.5	465.484	29966.1	625.383	3.3215e-07	-0.181929
2815	mmu-miR-30c	33835.9	453.671	32074.9	393.538	0.0039224	-0.0771095
1141	mmu-miR-30d	16377.3	227.542	20594.5	411.224	0	0.330559
2846	mmu-miR-30d	17640.2	316.349	21046.8	291.548	7.10543e-15	0.254737
1121	mmu-miR-30d	15714.9	291.556	17638.7	254.393	1.06035e-06	0.166604
1131	mmu-miR-30d	16565.8	204.068	18088	245.05	3.07539e-06	0.126826
3435	mmu-miR-30d	18510.9	364.712	20896.1	450.558	4.74501e-05	0.174855
2836	mmu-miR-30d	18303.6	232.168	22290.2	1008.69	0.00012747	0.284287
2826	mmu-miR-30d	17763.8	326.983	19135.6	276.12	0.0016012	0.107318
1172	mmu-miR-30e	6297.7	147.22	13096.3	213.52	0	1.05626
1162	mmu-miR-30e	6274.42	201.82	11417.5	138.276	0	0.863697
3466	mmu-miR-30e	7659.21	155.673	14020.5	277.798	0	0.872265
2857	mmu-miR-30e	6532.37	256.308	12132.1	187.816	0	0.893155
1152	mmu-miR-30e	5709.64	218.055	10896.3	211.191	0	0.932364
2877	mmu-miR-30e	7048.8	241.682	13301.8	281.866	0	0.916173
2867	mmu-miR-30e	6814.34	238.344	13731.1	353.961	0	1.0108
3497	mmu-miR-30e*	488.565	70.036	1592.46	60.3527	0	1.70463
1203	mmu-miR-30e*	345.113	51.0922	1116.14	42.1726	0	1.69338
2908	mmu-miR-30e*	377.196	40.346	1248.98	78.8069	0	1.72736
1193	mmu-miR-30e*	282.087	76.5398	908.005	64.9889	7.36065e-09	1.68656
1183	mmu-miR-30e*	264.427	39.0726	799.064	75.4894	8.54253e-09	1.59544
2888	mmu-miR-30e*	319.646	52.5483	977.798	106.223	1.87556e-07	1.61306
2898	mmu-miR-30e*	343.314	58.0531	1089.05	269.257	0.00828711	1.66547
1224	mmu-miR-31	2035.28	78.2308	1003.66	36.7375	0	-1.01996
1234	mmu-miR-31	1967.64	66.9881	1101.97	48.752	0	-0.836379
2929	mmu-miR-31	2163.17	87.602	1202.3	64.6904	2.22045e-16	-0.847346
1214	mmu-miR-31	1963.69	109.604	975.449	64.4062	2.79887e-13	-1.00943
3528	mmu-miR-31	2097.01	103.251	1184.82	71.0797	8.44036e-12	-0.823675
2919	mmu-miR-31	1971.1	126.259	986.306	58.0747	2.22024e-11	-0.998892
2939	mmu-miR-31	2024.05	98.0267	1119.02	91.9011	2.19186e-10	-0.855003
1286	mmu-miR-320	8380.32	206.732	7494.46	152.699	0.000857976	-0.161182
6	mmu-miR-322	1590.21	95.6674	1110.56	61.5322	8.48706e-05	-0.517933
1721	mmu-miR-322	1412.49	94.8417	1018.43	67.4596	0.00158545	-0.471895
26	mmu-miR-322	1661.38	107.752	1239.44	70.4221	0.00209353	-0.422695
57	mmu-miR-323	978.641	37.0221	576.619	28.795	2.62901e-13	-0.763161
1752	mmu-miR-323	862.378	61.7474	488.648	30.8159	1.27747e-06	-0.819525
1762	mmu-miR-323	905.552	89.556	529.702	34.6389	0.000313789	-0.773615
37	mmu-miR-323	896.902	99.5769	511.855	40.6988	0.000893314	-0.809215
3447	mmu-miR-323	1058.48	117.323	619.833	60.1356	0.00176355	-0.772041
47	mmu-miR-323	955.278	94.5453	644.658	42.3763	0.00554277	-0.567386
1742	mmu-miR-323	834.477	95.4485	522.582	57.2088	0.00917753	-0.675213
1938	mmu-miR-329	4853.4	228.682	3526.81	184.148	1.13869e-05	-0.460631
1948	mmu-miR-329	4691.63	157.43	3875.15	85.7775	1.36035e-05	-0.275836
223	mmu-miR-329	5185.05	298.199	3975.98	151.261	0.000428082	-0.383046
243	mmu-miR-329	5257.48	214.732	4431.18	150.336	0.00229149	-0.246681
3757	mmu-miR-335	9166.56	224.685	7309.82	186.072	6.19909e-10	-0.326544
2062	mmu-miR-335	7190.71	318.013	5611.1	175.294	2.16741e-05	-0.35785
347	mmu-miR-335	7881.19	314.065	6287.73	253.139	0.0001115	-0.325873
357	mmu-miR-335	8271.54	380.338	6923.67	260.284	0.00416495	-0.256619
367	mmu-miR-335	8211.24	265.218	7164.87	259.535	0.00594137	-0.19666
378	mmu-miR-337	1874.71	107.648	1311.24	39.4031	4.53406e-06	-0.515744
2103	mmu-miR-337	1898.64	71.7413	1400.11	72.2197	5.8734e-06	-0.439426
2093	mmu-miR-337	1844.88	120.447	1247.46	48.6129	1.53855e-05	-0.564525
398	mmu-miR-337	2109.3	115.738	1528.48	51.8535	1.72018e-05	-0.464659
3788	mmu-miR-337	2131.95	100.431	1555.02	102.688	0.000147485	-0.455245
388	mmu-miR-337	1941.68	192.426	1397.08	62.2241	0.00984931	-0.474892
2134	mmu-miR-338	28011.7	302.491	33481.9	443.344	0	0.257355
429	mmu-miR-338	26791	419.558	31084.7	313.825	6.66134e-16	0.214453
2114	mmu-miR-338	27666.4	314.914	32807.1	633.34	6.20393e-13	0.245877
3819	mmu-miR-338	29931	333.562	27882.3	388.064	8.4039e-05	-0.10229
419	mmu-miR-338	27529	391.933	31015.8	909.652	0.000463019	0.172051
3943	mmu-miR-342	14520.4	347.095	9909.27	212.102	0	-0.551228
553	mmu-miR-342	13077.4	250.586	9798.19	216.239	0	-0.416488
533	mmu-miR-342	12994.6	385.902	8477.76	262.299	0	-0.616158
2248	mmu-miR-342	12630.8	291.791	8683.58	284.524	0	-0.540582
2238	mmu-miR-342	12273.2	488.043	8894.72	204.419	3.37205e-10	-0.464493
543	mmu-miR-342	13300.7	327.991	9733.71	463.81	6.30587e-10	-0.450436
2258	mmu-miR-342	12308.6	416.372	9871.22	240.354	6.4399e-07	-0.31837
2320	mmu-miR-345	492.792	45.824	321.682	18.0641	0.00289382	-0.615341
2310	mmu-miR-345	485.554	63.246	287.045	17.7167	0.00726112	-0.758355
2341	mmu-miR-346	3019.18	126.578	2581.91	89.6844	0.00755951	-0.225719
677	mmu-miR-34a	7446.23	191.329	10852.6	204.425	0	0.543462
2362	mmu-miR-34a	7957.75	255.298	11285.8	246.96	0	0.504077
2382	mmu-miR-34a	7905.3	305.465	11207.8	182.512	0	0.503608
657	mmu-miR-34a	7699.02	229.211	9981.94	149.217	4.44089e-16	0.374646
2372	mmu-miR-34a	8069.84	194.236	9850.89	113.134	1.85407e-14	0.287714
3519	mmu-miR-34a	8337.97	154.055	9607.88	110.852	1.28131e-10	0.204521
667	mmu-miR-34a	7661.64	203.457	9346.98	269.007	1.00747e-06	0.286847
770	mmu-miR-350	4006.24	146.747	4974.69	118.099	7.77682e-07	0.312359
2455	mmu-miR-350	3623.65	150.945	4583.77	155.358	1.83838e-05	0.339091
2475	mmu-miR-350	3850.88	220.455	4871.03	94.3177	3.68809e-05	0.339038
750	mmu-miR-350	3502.65	218.514	4433.36	221.518	0.00344107	0.339953
3643	mmu-miR-351	2120.63	112.027	1312.43	61.1846	2.70629e-09	-0.692251
2496	mmu-miR-351	2061.25	123.342	1185.66	64.7855	2.95943e-09	-0.797833
791	mmu-miR-351	2005.88	149.379	1127.54	48.3179	1.07395e-07	-0.831049
801	mmu-miR-351	1955	125.532	1318.12	64.7647	2.0661e-05	-0.568691
2486	mmu-miR-351	1971.85	127.875	1277.9	97.5437	4.11635e-05	-0.625774
2506	mmu-miR-351	2028.78	159.488	1376.33	41.7769	0.000166689	-0.559782
781	mmu-miR-351	2009.76	186.762	1204.02	89.2235	0.000185083	-0.739158
2537	mmu-miR-361	7772.66	250.097	9627.27	148.148	5.02268e-10	0.308719
832	mmu-miR-361	7855.86	272.525	9773.45	159.257	2.95551e-09	0.315099
812	mmu-miR-361	7734.82	232.07	9346.99	239.179	2.20904e-06	0.273134
2517	mmu-miR-361	7815.06	225.083	9224.95	249.405	3.98732e-05	0.239284
2558	mmu-miR-362	308.397	30.7307	151.659	15.7736	0.000238529	-1.02396
2630	mmu-miR-365	1214.29	101.633	4036.07	151.39	0	1.73284
925	mmu-miR-365	1111.05	69.7546	3514.37	155.222	0	1.66135
905	mmu-miR-365	897.458	109.115	3104.86	133.378	0	1.79061
2610	mmu-miR-365	1069.1	83.4442	3563.19	194.127	0	1.73678
915	mmu-miR-365	1071.35	124.424	3021.1	112.486	0	1.49564
2620	mmu-miR-365	1244.4	101.788	3640.98	198.891	0	1.54888
3767	mmu-miR-365	1713.28	117.457	5019.42	291.168	0	1.55076
1091	mmu-miR-374-5p	866.056	78.9966	1799.12	41.9513	0	1.05476
2816	mmu-miR-374-5p	1080.94	111.831	2113.13	47.2421	1.44329e-15	0.967099
1111	mmu-miR-374-5p	1040.54	89.8708	1975.98	94.2005	1.2198e-11	0.925235
2806	mmu-miR-374-5p	1105.11	78.6376	2054.5	106.769	1.36922e-11	0.894599
1101	mmu-miR-374-5p	850.675	79.4996	1607.91	90.2028	3.3421e-09	0.918505
3953	mmu-miR-374-5p	1584.37	156.934	2756.09	171.986	1.09065e-06	0.798717
2796	mmu-miR-374-5p	1010.66	116.18	1765.32	116.599	1.17946e-05	0.804634
1225	mmu-miR-376b	4430.65	96.6834	2969.61	130.243	0	-0.577244
3529	mmu-miR-376b	5196.18	183.796	3694.23	75.5029	3.96461e-13	-0.492176
1235	mmu-miR-376b	4352.68	133.612	3266.76	69.7256	8.34477e-12	-0.414043
2920	mmu-miR-376b	4396.93	170.438	3020.41	152.672	6.50924e-09	-0.541755
2940	mmu-miR-376b	4697.28	193.159	3419.15	90.501	8.12448e-09	-0.45819
1215	mmu-miR-376b	4225.71	137.55	3177.67	135.639	1.99301e-07	-0.411221
2930	mmu-miR-376b	4608.71	246.44	3566.26	178.929	0.000881006	-0.369951
3560	mmu-miR-376b*	1373.02	75.0895	3266.51	99.4686	0	1.2504
2971	mmu-miR-376b*	1202.35	105.995	2862.35	64.8022	0	1.25134
1266	mmu-miR-376b*	1114.41	91.2244	2765.2	90.3069	0	1.3111
2961	mmu-miR-376b*	1202.19	73.9234	3011.3	137.084	0	1.32472
1246	mmu-miR-376b*	969.884	70.4462	2688	139.515	0	1.47065
1256	mmu-miR-376b*	1097.18	120.157	2587.27	111.476	0	1.23763
2951	mmu-miR-376b*	1105.79	138.238	2577.19	129.95	9.30367e-14	1.22071
89	mmu-miR-379	10453.8	210.513	7245.17	116.521	0	-0.528938
69	mmu-miR-379	10279.9	220.514	7044.42	137.046	0	-0.545272
1784	mmu-miR-379	10174.9	279.083	7034.06	149.437	0	-0.532582
1794	mmu-miR-379	10214.7	246.839	7248.55	185.722	0	-0.494889
3479	mmu-miR-379	10992.5	339.008	7449.97	178.593	0	-0.561217
79	mmu-miR-379	10399.9	294.209	7819.88	140.077	1.17684e-14	-0.411344
1774	mmu-miR-379	9804.24	250.217	7219.94	278.349	1.47024e-11	-0.441419
1877	mmu-miR-381	530.089	45.2848	360.017	27.7627	0.00555323	-0.558168
203	mmu-miR-382	9655.84	292.369	8783.55	140.667	0.00893514	-0.136598
1929	mmu-miR-383	1132.05	75.931	1846.38	67.1818	6.18733e-11	0.705758
1949	mmu-miR-383	1143.05	111.278	1840.11	63.5317	2.90956e-07	0.686902
3634	mmu-miR-383	1239.74	157.06	2213.57	98.5314	4.55632e-07	0.836335
224	mmu-miR-383	1302.59	96.7494	2025.69	95.275	4.70538e-07	0.637031
234	mmu-miR-383	1364.32	86.9401	1968.37	78.7318	1.36492e-06	0.528818
1939	mmu-miR-383	1208.78	71.7976	1722.77	69.4249	1.80906e-06	0.511182
244	mmu-miR-383	1387.11	97.4912	2092.81	100.972	1.8816e-06	0.593356
3665	mmu-miR-384	12.2543	30.1744	341.309	29.3541	4.81702e-11	4.79972
1970	mmu-miR-384	15.7443	9.31486	177.521	17.2268	4.2972e-09	3.49509
275	mmu-miR-384	42.0077	23.4447	276.148	29.0254	2.27118e-07	2.71671
1980	mmu-miR-384	16.6661	14.1247	191.225	25.1919	2.12539e-06	3.52028
265	mmu-miR-384	51.4575	27.8527	279.027	38.0822	3.58562e-05	2.43895
255	mmu-miR-384	29.3158	22.8738	193.458	30.3505	0.00034819	2.72227
1960	mmu-miR-384	18.2006	17.2227	132.664	25.3946	0.00300215	2.86572
2001	mmu-miR-409	1698.21	104.154	636.477	28.3945	0	-1.41583
286	mmu-miR-409	1718.06	121.733	705.808	47.248	2.99316e-13	-1.28343
296	mmu-miR-409	1762.8	140.983	748.609	36.1901	4.24757e-11	-1.23558
306	mmu-miR-409	1735.99	152.181	749.096	48.1451	4.1443e-09	-1.21254
2011	mmu-miR-409	1655.99	156.258	708.89	57.0333	5.86342e-08	-1.22406
1991	mmu-miR-409	1660.09	167.572	721.521	46.5465	2.60693e-07	-1.20215
3696	mmu-miR-409	1742.21	167.64	814.105	62.6431	7.24512e-07	-1.09763
2032	mmu-miR-410	1449.72	68.6568	1198.65	41.8615	0.00465122	-0.274365
420	mmu-miR-422b	3294.16	137.337	2696.08	37.1832	7.17839e-05	-0.28905
2125	mmu-miR-422b	3277.84	159.892	2735.33	92.153	0.00498273	-0.261029
2187	mmu-miR-424	4831.15	159.254	4015.44	50.8957	3.37266e-06	-0.26681
482	mmu-miR-424	5083.78	213.554	4256.41	151.283	0.00222601	-0.256265
3882	mmu-miR-424	5977.55	256.935	5108.76	184.792	0.00762765	-0.226582
2280	mmu-miR-431	789.533	80.9439	240.983	22.5307	2.65972e-09	-1.71207
565	mmu-miR-431	796.488	73.7263	282.767	45.3207	5.82665e-08	-1.49404
3427	mmu-miR-431	830.855	88.4406	282.327	30.5043	6.98085e-08	-1.55723
585	mmu-miR-431	794.976	83.96	314.261	30.9345	8.57217e-07	-1.33895
575	mmu-miR-431	777.6	95.4177	258.876	21.3411	9.86151e-07	-1.58677
2290	mmu-miR-431	745.264	94.3283	260.08	34.9358	8.25617e-06	-1.5188
2270	mmu-miR-431	766.287	107.511	241.494	37.8299	1.76272e-05	-1.66589
2311	mmu-miR-433-3p	4364.77	174.705	3167.34	94.1762	7.0385e-09	-0.462634
3458	mmu-miR-433-3p	4708.37	169.287	3452.75	159.446	1.88537e-07	-0.447485
606	mmu-miR-433-3p	4324.43	220.706	3217.9	103.014	1.13759e-05	-0.426391
596	mmu-miR-433-3p	4418.19	188.596	3689.89	125.65	0.00196956	-0.259876
2301	mmu-miR-433-3p	4261.21	165.859	3526.52	181.486	0.00391768	-0.273015
2321	mmu-miR-433-3p	4197.72	143.551	3625.18	131.169	0.00482329	-0.21155
678	mmu-miR-434-3p	10255.3	376.612	11375.7	145.562	0.00633364	0.149576
709	mmu-miR-434-5p	1234.42	66.702	796.182	46.9704	1.04795e-06	-0.632665
2404	mmu-miR-434-5p	1244.92	87.1645	736.703	46.3233	2.00426e-06	-0.756897
2394	mmu-miR-434-5p	1197.03	83.5048	771.37	52.597	6.88797e-05	-0.633959
3551	mmu-miR-434-5p	1405.93	135.27	831.581	46.3859	0.000148154	-0.7576
699	mmu-miR-434-5p	1251.31	125.024	745.935	37.3026	0.000272362	-0.746323
2414	mmu-miR-434-5p	1143.7	99.3342	804.917	45.8521	0.00402645	-0.506794
2518	mmu-miR-450	225.475	38.499	379.086	29.3673	0.00630666	0.749553
2538	mmu-miR-450	220.164	31.2702	370.662	37.3217	0.00773094	0.751527
2621	mmu-miR-451	41806.1	575.856	27451.5	384.464	0	-0.606829
916	mmu-miR-451	40504.5	622.486	25870.3	377.031	0	-0.646785
2631	mmu-miR-451	40551.4	397.801	29914.5	457.197	0	-0.438908
926	mmu-miR-451	39417.6	401.665	30611.1	377.81	0	-0.364787
2611	mmu-miR-451	40924.6	346.58	31282.7	622.796	0	-0.387602
3768	mmu-miR-451	42322.1	442.447	29588.9	859.91	0	-0.516354
906	mmu-miR-451	39689.8	329.682	30801.8	1042.07	7.77156e-16	-0.365753
2683	mmu-miR-455-3p	3500.96	117.223	1755.05	63.1814	0	-0.996241
988	mmu-miR-455-3p	3485.12	133.815	1935.53	79.448	0	-0.848476
978	mmu-miR-455-3p	3567.63	179.24	1770.96	56.3803	0	-1.01043
2693	mmu-miR-455-3p	3322.82	138.859	1918.54	70.727	0	-0.792398
3830	mmu-miR-455-3p	3857.92	193.09	2156.93	98.3972	4.03011e-14	-0.838848
968	mmu-miR-455-3p	3425.07	158.126	1965.84	123.327	2.7871e-12	-0.800988
2673	mmu-miR-455-3p	3530.71	212.833	1993.88	86.94	1.11605e-10	-0.824378
1009	mmu-miR-455-5p	239.394	37.5816	94.051	19.6528	0.00405988	-1.34787
3511	mmu-miR-484	1993.16	66.1835	1439.75	101.079	1.8151e-05	-0.46924
1806	mmu-miR-484	1652.18	111.434	1166.58	55.1499	0.000252234	-0.502082
1816	mmu-miR-484	1736.53	92.0748	1331.71	49.1835	0.000327494	-0.382932
1826	mmu-miR-484	1297.49	67.0512	996.559	50.639	0.00111184	-0.380699
121	mmu-miR-484	1890.52	103.621	1521.13	64.2113	0.00459428	-0.313644
3542	mmu-miR-485-3p	910.088	74.1973	521.189	34.7525	1.5984e-05	-0.8042
1837	mmu-miR-485-3p	711.04	69.6406	353.581	29.5068	2.00421e-05	-1.00789
1857	mmu-miR-485-3p	696.315	52.3131	409.312	32.9328	4.11207e-05	-0.766539
1847	mmu-miR-485-3p	724.138	67.9852	420.676	29.6654	0.000230313	-0.783555
152	mmu-miR-485-3p	779.286	79.0814	470.816	29.0468	0.00085484	-0.726991
142	mmu-miR-485-3p	798.697	93.0711	465.665	43.5383	0.00272159	-0.778357
132	mmu-miR-485-3p	755.421	82.5959	480.476	42.4221	0.00659347	-0.652816
3604	mmu-miR-486	6545	176.462	5117.55	101.194	1.55921e-11	-0.354941
214	mmu-miR-486	6098.39	134.463	5096.46	99.7111	1.17904e-08	-0.258932
1919	mmu-miR-486	5919.83	181.668	4875.82	82.9698	5.25857e-07	-0.27991
204	mmu-miR-486	6130.46	229.207	4934.2	104.2	4.31793e-06	-0.313178
1899	mmu-miR-486	5695.15	240.029	4489.47	93.5197	5.89888e-06	-0.343188
1909	mmu-miR-486	5840.77	260.002	4988.06	111.912	0.00349676	-0.227682
1930	mmu-miR-487b	2135.46	89.4661	1153.19	69.1398	5.55112e-16	-0.88891
1950	mmu-miR-487b	2060.45	90.0852	1204.16	53.1079	3.04201e-14	-0.774929
245	mmu-miR-487b	2262.27	110.027	1344.08	38.3113	1.77303e-13	-0.751153
235	mmu-miR-487b	2321.16	117.876	1285.41	63.2184	2.94764e-13	-0.852616
1940	mmu-miR-487b	2195.53	133.673	1232.05	53.5627	2.46977e-10	-0.833505
3635	mmu-miR-487b	2429.39	145.915	1361.33	66.905	2.48039e-10	-0.835575
225	mmu-miR-487b	2244.55	135.733	1388.16	67.1104	8.20949e-08	-0.693255
2126	mmu-miR-494	2378.97	136.558	918.009	53.3999	0	-1.37376
421	mmu-miR-494	2603.43	147.232	1061.87	84.8341	0	-1.2938
431	mmu-miR-494	2645.09	119.616	1339.01	81.9653	0	-0.98215
411	mmu-miR-494	2442.08	143.791	1065.95	95.8054	2.90878e-14	-1.19597
2136	mmu-miR-494	2276.19	150.934	1038.41	34.5555	3.16414e-14	-1.13224
2116	mmu-miR-494	2275.7	198.06	824.343	41.2121	5.51026e-12	-1.46499
3821	mmu-miR-494	2802.39	138.797	1495.52	149.251	7.25743e-10	-0.906012
2147	mmu-miR-495	4728.76	120.61	3443.86	115.233	2.12497e-13	-0.457436
452	mmu-miR-495	5192.71	231.465	3649.71	126.489	1.44355e-08	-0.508706
2157	mmu-miR-495	4891.02	214.398	3658.15	93.6557	3.65914e-07	-0.419021
3852	mmu-miR-495	5593.15	183.834	4712.07	134.272	0.000191811	-0.247299
442	mmu-miR-495	4771.56	135.752	3955.32	160.629	0.000191845	-0.270667
462	mmu-miR-495	5060.22	170.113	4330.42	115.579	0.000658593	-0.224691
2167	mmu-miR-495	4803.76	228.643	3922.03	135.267	0.00131516	-0.292563
2343	mmu-miR-501*	684.616	59.6657	413.508	17.6278	0.000117451	-0.727381
2333	mmu-miR-501*	693.595	53.1072	417.25	47.0602	0.000482538	-0.733181
638	mmu-miR-501*	716.792	65.5808	404.932	48.8386	0.000531284	-0.823873
628	mmu-miR-501*	689.629	62.0611	417.579	38.2662	0.000800048	-0.723773
648	mmu-miR-501*	677.909	50.9515	467.474	43.569	0.00519395	-0.536206
2353	mmu-miR-501*	671.852	73.7024	426.501	30.5607	0.00534761	-0.655594
731	mmu-miR-532	1947.36	82.8911	1353.27	49.9113	1.50225e-08	-0.525064
741	mmu-miR-532	1934.66	60.0904	1448.84	49.874	1.76797e-08	-0.417184
2426	mmu-miR-532	1995.56	144.435	1271.32	72.547	2.04381e-05	-0.650468
721	mmu-miR-532	1931.05	105.229	1344.64	77.8449	2.52553e-05	-0.522163
2436	mmu-miR-532	1952.46	157.729	1231.27	67.9263	6.25234e-05	-0.66514
3583	mmu-miR-532	2229.87	180.679	1467.75	104.325	0.000450472	-0.603353
2446	mmu-miR-532	1873.57	144.351	1397.47	69.5246	0.00479048	-0.422971
2467	mmu-miR-539	840.348	54.5707	486.808	26.2275	2.63547e-07	-0.787636
2457	mmu-miR-539	825.576	57.2921	471.15	31.8976	1.52823e-06	-0.809214
752	mmu-miR-539	772.232	44.0898	506.065	44.4743	0.000170574	-0.60971
772	mmu-miR-539	852.067	62.7713	614.942	37.2406	0.00351855	-0.470517
3614	mmu-miR-539	982.034	120.884	603.256	46.4724	0.00604835	-0.703003
762	mmu-miR-539	837.72	103.953	525.177	33.1862	0.00783549	-0.673665
3676	mmu-miR-541	6369.66	157.743	3512.32	108.986	0	-0.85879
2519	mmu-miR-541	5843.65	128.696	3577.19	106.159	0	-0.708042
2529	mmu-miR-541	5804.77	192.303	3294.71	70.0717	0	-0.817087
814	mmu-miR-541	5744.94	156.19	3325.77	151.193	0	-0.788601
834	mmu-miR-541	5691.29	186.44	3747	44.1436	0	-0.603018
2539	mmu-miR-541	5551.85	146.022	3759.17	142.788	0	-0.562554
824	mmu-miR-541	5705.63	292.996	3444.1	102.028	1.27809e-12	-0.728259
3769	mmu-miR-543	1936.6	76.3015	1315.77	69.515	2.5129e-08	-0.557622
2622	mmu-miR-543	1585.54	102.576	1061.11	36.2142	7.42491e-06	-0.579403
917	mmu-miR-543	1608.47	78.3579	1178.14	69.9494	0.000146206	-0.449179
2612	mmu-miR-543	1618.02	118.941	1159.73	46.4699	0.000757612	-0.480439
907	mmu-miR-543	1542.75	131.632	1090.42	76.0322	0.00484046	-0.500625
2632	mmu-miR-543	1581.28	108.119	1258.66	36.9998	0.00856215	-0.329203
3862	mmu-miR-551b	167.187	29.5094	294.778	29.3423	0.00986724	0.818164
2808	mmu-miR-652	2492.01	110.094	2159.53	41.9725	0.00846433	-0.20659
2932	mmu-miR-668	456.759	50.9698	230.107	37.8521	0.001573	-0.989127
1237	mmu-miR-668	425.042	60.3255	205.335	35.2437	0.00492293	-1.04963
91	mmu-miR-671	1632.96	93.9142	2071	89.0297	0.0013891	0.342833
81	mmu-miR-671	1570.89	124.864	2011.84	78.9754	0.00450693	0.356928
1786	mmu-miR-671	1376.26	119.002	1785.19	92.4658	0.00971425	0.375329
122	mmu-miR-672	554.083	28.533	759.438	39.2024	0.000268257	0.454831
1827	mmu-miR-672	360.458	33.9542	538.003	46.3336	0.00649122	0.577784
1817	mmu-miR-672	380.884	24.5221	543.265	49.2793	0.00974948	0.512302
1879	mmu-miR-674	3392.21	93.2223	2036.56	72.049	0	-0.736089
1869	mmu-miR-674	3425.47	130.268	1759.66	91.7702	0	-0.961003
3574	mmu-miR-674	3701.12	163.465	2011.73	51.5522	0	-0.879522
174	mmu-miR-674	3528.25	155.89	2021.83	98.4033	5.21805e-15	-0.803294
1889	mmu-miR-674	3348.75	152.587	2056.47	99.1769	1.10236e-11	-0.703456
164	mmu-miR-674	3455.38	184.365	2100.25	63.3858	2.60395e-11	-0.718281
184	mmu-miR-674	3432.85	182.546	2080.1	72.5378	3.90483e-11	-0.722751
1920	mmu-miR-674*	1423.36	82.9036	942.589	45.787	2.9923e-06	-0.5946
3605	mmu-miR-674*	1609.34	108.136	989.852	91.1712	3.53648e-05	-0.70118
205	mmu-miR-674*	1616.46	133.175	1013.03	43.1638	4.74445e-05	-0.674161
195	mmu-miR-674*	1521.19	98.6669	1076.41	64.4291	0.000423451	-0.498976
1900	mmu-miR-674*	1234.82	116.432	771.052	60.2459	0.000885084	-0.6794
215	mmu-miR-674*	1517.63	158.005	1028.18	48.9383	0.00490628	-0.56173
732	mmu-miR-689	5589.77	149.949	4525.11	89.0251	5.61296e-09	-0.304836
722	mmu-miR-689	5512.14	180.303	4174.82	139.717	1.56078e-08	-0.400898
2427	mmu-miR-689	4892.47	122.704	3899.2	142.448	4.2367e-07	-0.327387
2437	mmu-miR-689	5075.41	229.551	4071.55	167.928	0.000617881	-0.317949
3584	mmu-miR-689	5174.78	259.674	4125.81	191.521	0.00156158	-0.326819
2458	mmu-miR-690	32338.3	335.782	19886.2	172.005	0	-0.70148
753	mmu-miR-690	31164.3	470.731	18688.2	238.54	0	-0.737768
763	mmu-miR-690	29920.9	403.344	19708.5	211.73	0	-0.602335
3615	mmu-miR-690	32027.4	561.44	19148.5	202.392	0	-0.742074
2468	mmu-miR-690	31678.7	566.225	19716.6	190.403	0	-0.6841
773	mmu-miR-690	30839.2	394.598	22174.7	252.377	0	-0.475851
2478	mmu-miR-690	31535	406.969	22642.1	459.468	0	-0.477949
804	mmu-miR-691	181.984	49.1826	408.81	54.2226	0.00507544	1.16762
2809	mmu-miR-7	590.228	62.6183	1432.96	45.5113	0	1.27965
2819	mmu-miR-7	565.145	83.1977	1552.14	48.4598	0	1.45756
1104	mmu-miR-7	560.662	91.0334	1480.52	53.4515	5.55112e-16	1.4009
3956	mmu-miR-7	776.103	96.2419	1969.85	112.532	1.89848e-14	1.34376
1114	mmu-miR-7	608.422	53.474	1513.66	99.5904	7.01661e-14	1.3149
2799	mmu-miR-7	580.358	89.3466	1424.69	71.0163	4.4531e-12	1.29563
1094	mmu-miR-7	507.608	71.8033	1231.49	75.7967	1.12883e-10	1.27862
2830	mmu-miR-700	586.291	65.3396	290.899	41.693	0.00057119	-1.0111
1135	mmu-miR-700	507.708	57.5159	290.548	21.1289	0.00177712	-0.805222
3439	mmu-miR-700	660.896	108.501	325.024	34.86	0.00606165	-1.02388
2840	mmu-miR-700	542.896	88.8819	276.885	32.544	0.00982569	-0.971387
1280	mmu-miR-705	9496.38	249.136	7026.75	188.743	1.42109e-14	-0.434521
2985	mmu-miR-705	10300.5	306.039	8541.54	168.182	8.88805e-07	-0.270143
2995	mmu-miR-705	10438.5	448.168	8205.33	185.452	6.17958e-06	-0.347277
1290	mmu-miR-705	9792.53	274.329	8242.56	203.404	9.62931e-06	-0.24859
3005	mmu-miR-705	10519.5	368.867	8365.44	322.961	1.60551e-05	-0.33055
3594	mmu-miR-705	11260.3	408.958	9440.35	191.731	7.81811e-05	-0.254333
1300	mmu-miR-705	10072.8	265.286	8754.88	258.039	0.000507801	-0.202313
1808	mmu-miR-709	44288.7	340.376	34772	439.161	0	-0.349014
123	mmu-miR-709	42052.4	412.494	35659.1	347.272	0	-0.237919
3513	mmu-miR-709	44957.7	395.821	36039.2	703.417	0	-0.319001
1818	mmu-miR-709	44114.1	377.284	38849.5	367.687	0	-0.183343
113	mmu-miR-709	42634.9	644.614	35451.2	407.944	0	-0.266201
103	mmu-miR-709	42692.7	249.654	37117	916.397	6.17071e-09	-0.201909
1828	mmu-miR-709	43674.8	416.82	41096.5	622.001	0.000679173	-0.0877872
2149	mmu-miR-720	2880.17	89.5825	2068.18	74.8437	8.0261e-11	-0.477791
444	mmu-miR-720	2954.62	121.982	1965.54	81.8461	1.81998e-10	-0.588043
3854	mmu-miR-720	3484.12	109.079	2469.97	119.137	2.33563e-09	-0.496298
454	mmu-miR-720	2963.69	149.221	2158.9	47.7938	1.07588e-06	-0.457095
2169	mmu-miR-720	2938.81	101.042	2430.58	74.2822	0.000144647	-0.273932
464	mmu-miR-720	2930.31	150.233	2382.19	55.9252	0.00116514	-0.298764
2159	mmu-miR-720	2868.3	152.915	2364.55	88.9048	0.00662074	-0.278631
2231	mmu-miR-744	4318.05	122.961	3558.09	55.5161	1.10768e-07	-0.279278
506	mmu-miR-744	4132.98	189.393	3090.86	82.5951	1.25832e-06	-0.419174
2221	mmu-miR-744	4264.46	143.523	3407.2	98.4333	2.60363e-06	-0.323775
2211	mmu-miR-744	4184.34	170.101	3105.92	147.278	3.85684e-06	-0.429976
516	mmu-miR-744	4122.51	181.941	3353.53	99.7169	0.000371782	-0.29784
3916	mmu-miR-744	4839.36	144.341	4039.41	196.056	0.00151445	-0.260674
661	mmu-miR-762	15280.4	287.493	7135.35	137.717	0	-1.09862
2386	mmu-miR-762	16431.1	242.72	8927.98	229.214	0	-0.880024
2366	mmu-miR-762	15979.8	397.316	7142.31	137.731	0	-1.16178
2376	mmu-miR-762	16348.5	324.895	8228.77	225.952	0	-0.990411
681	mmu-miR-762	16212.6	357.042	9001.56	114.098	0	-0.848864
671	mmu-miR-762	15946.4	426.727	8092.92	174.938	0	-0.978496
3523	mmu-miR-762	17713.6	545.364	8928.42	149.47	0	-0.988378
950	mmu-miR-805	2198.13	77.8061	3490.47	98.08	0	0.667142
960	mmu-miR-805	2319.06	142.237	3683.49	83.3061	2.66454e-15	0.667536
2665	mmu-miR-805	2309.53	92.9948	3630.87	137.122	2.59792e-14	0.652715
940	mmu-miR-805	1961.09	105.631	3101.96	138.756	3.74921e-10	0.661522
2645	mmu-miR-805	2112.19	67.4625	2905.29	109.465	6.04252e-09	0.45994
3802	mmu-miR-805	2740.05	136.358	3699.05	87.3279	1.57977e-08	0.432955
2655	mmu-miR-805	2238.31	150.492	3150.9	107.023	2.07791e-06	0.493356
991	mmu-miR-9	11544.6	206.096	26053.2	310.116	0	1.17425
981	mmu-miR-9	11279.8	202.042	24688.5	348.013	0	1.1301
2696	mmu-miR-9	12295	311.646	25726.7	264.706	0	1.06519
2676	mmu-miR-9	11582.9	251.585	22004	242.595	0	0.925766
2686	mmu-miR-9	12255.7	273.733	22441.2	211.946	0	0.872703
971	mmu-miR-9	10505.2	365.65	21841.3	394.498	0	1.05595
3833	mmu-miR-9	14589.8	343.354	24560.7	415.606	0	0.751395
1022	mmu-miR-9*	5005.67	246.264	11943.5	208.336	0	1.25459
2727	mmu-miR-9*	5041.24	230.599	11918.7	239.775	0	1.24138
2707	mmu-miR-9*	4955.58	202.794	10055.7	199.698	0	1.02089
3864	mmu-miR-9*	6231.55	288.402	12191.5	172.895	0	0.968214
1012	mmu-miR-9*	4821.4	190.779	11537.8	342.846	0	1.25885
1002	mmu-miR-9*	4661.39	180.05	10653.5	333.011	0	1.1925
2717	mmu-miR-9*	4945.3	321.196	10274.8	108.305	0	1.05498
1053	mmu-miR-92	10476.2	144.114	12560.7	212.952	3.55271e-15	0.261799
1043	mmu-miR-92	10746.4	312.062	12257.7	139.764	1.50506e-05	0.189832
2758	mmu-miR-92	10983.1	431.958	12594.6	201.82	0.000857538	0.197528
2769	mmu-miR-93	4596.47	190.809	3196.37	73.0151	4.53952e-11	-0.52409
1064	mmu-miR-93	4265.34	155.948	3184.84	89.702	9.42746e-09	-0.42144
2779	mmu-miR-93	4485.26	204.386	3253.99	100.549	1.86157e-07	-0.46298
1084	mmu-miR-93	4323.92	115.483	3577.85	77.0778	3.95356e-07	-0.273247
2789	mmu-miR-93	4576.51	151.737	3656.79	126.864	8.19929e-06	-0.323671
1074	mmu-miR-93	4329.29	164.556	3485.26	94.4601	2.05386e-05	-0.312865
1115	mmu-miR-96	2653.45	128.736	6790.59	140.703	0	1.35567
2820	mmu-miR-96	2822.12	182.83	6929.6	98.658	0	1.29599
2810	mmu-miR-96	3001.18	110.021	6316.99	129.947	0	1.07371
2800	mmu-miR-96	3010.31	133.094	6435.41	118.445	0	1.09612
1095	mmu-miR-96	2691.99	161.893	6191.59	142.152	0	1.20164
1105	mmu-miR-96	2809.37	146.084	6731.74	215.901	0	1.26073
3957	mmu-miR-96	3372.02	214.715	7254.32	196.321	0	1.10523
1136	mmu-miR-98	18431	242.613	26372.3	439.324	0	0.516884
1146	mmu-miR-98	19299.5	465.394	27890.7	367.761	0	0.531225
2831	mmu-miR-98	18725.2	318.038	24200.3	229.883	0	0.370048
2851	mmu-miR-98	21044.6	336.231	27233.5	307.387	0	0.371935
1126	mmu-miR-98	16490.9	364.365	23333.4	421.087	0	0.500723
3440	mmu-miR-98	23084.3	403.741	27405.5	482.452	1.10753e-11	0.247554
2841	mmu-miR-98	20573.2	552.271	24263.2	183.047	3.72079e-10	0.238002
1177	mmu-miR-99a	20713.9	288.824	23277	280.877	4.17911e-10	0.168305
1167	mmu-miR-99a	21057.8	433.752	22735.2	271.557	0.00120989	0.110573
2862	mmu-miR-99a	22153.2	282.293	21094.5	264.942	0.00758929	-0.0706448
2893	mmu-miR-99b	13797.7	276.873	10673.9	175.242	0	-0.370344
1188	mmu-miR-99b	13197.6	364.544	10493.8	291.495	1.3019e-08	-0.330741
2903	mmu-miR-99b	13940.3	599.069	10561.4	210.084	1.54799e-07	-0.400449
3502	mmu-miR-99b	14878	358.935	12352.3	415.9	6.12546e-06	-0.268393
1208	mmu-miR-99b	13356.6	245.893	11774	239.306	6.86148e-06	-0.181948
2913	mmu-miR-99b	13858.3	378.261	11800.5	249.463	8.45832e-06	-0.231897
1198	mmu-miR-99b	13515.4	501.302	11718.2	158.282	0.000784774	-0.205851
12	mmu-let-7a	43059.2	352.512	40233.9	1284.8	0.0358402
1707	mmu-let-7a	44130.8	417.223	42038.1	905.404	0.0381575
2	mmu-let-7a	42308.6	371.086	45459.6	1479.29	0.038968
1717	mmu-let-7a	44987.6	397.34	47340.4	1702.51	0.17737
1738	mmu-let-7b	37374.2	350.932	35834	556.859	0.0213003
1758	mmu-let-7b	37879.1	489.687	38506.2	344.196	0.296899
33	mmu-let-7b	37222.3	343.158	37859.8	1289.06	0.628156
1748	mmu-let-7b	37904	347.658	38101.7	1650.3	0.899809
64	mmu-let-7c	38331.9	339.857	39906.3	1240.35	0.220248
1779	mmu-let-7c	39520.5	595.333	40539.7	1678.24	0.562534
1769	mmu-let-7c	38894.7	439.734	38601.8	1027.8	0.801859
1800	mmu-let-7d	39797.1	622.217	37231.5	822.323	0.0139129
3505	mmu-let-7d	40753	425.552	42474.3	676.07	0.032142
95	mmu-let-7d	39155.6	248.891	37948.5	1289	0.365632
1810	mmu-let-7d	40116.4	272.278	39676.6	1632.14	0.798517
1820	mmu-let-7d	40148	597.984	40059.3	400.544	0.910367
136	mmu-let-7d*	2271.08	195.526	2847.45	148.107	0.0223295
1872	mmu-let-7e	32893.4	443.686	35395.2	1096.2	0.0348091
3567	mmu-let-7e	35814.3	437.965	37171.7	573.34	0.0614933
157	mmu-let-7e	33707	364.306	32892.1	690.179	0.305685
1862	mmu-let-7e	32018.1	401.032	32271.1	795.651	0.771288
188	mmu-let-7f	41789.9	529.862	39639.2	930.183	0.0471656
1913	mmu-let-7f	42798.6	438.57	43745.2	337.588	0.0900318
3598	mmu-let-7f	43182.8	416.309	43897.9	695.929	0.377547
1903	mmu-let-7f	43739.6	414.71	43806.7	1172.63	0.949866
1944	mmu-let-7g	38034.4	502.098	36560.3	329.313	0.0158046
1934	mmu-let-7g	38096	280.969	36376.2	924.216	0.0790061
1986	mmu-miR-1	21762.5	288.649	22842.8	427.548	0.0383294
281	mmu-miR-1	22630.8	261.86	21968.5	378.922	0.160272
3691	mmu-miR-1	24118.8	384.495	24927.2	430.209	0.164181
301	mmu-miR-1	23263.8	422.75	22535.8	395.306	0.218194
291	mmu-miR-1	22948.4	311.45	22710.9	494.132	0.695134
322	mmu-miR-100	18989.6	651.387	19470.8	319.759	0.505886
312	mmu-miR-100	18838.7	465.48	19166.7	332.346	0.565339
332	mmu-miR-100	19363.1	258.975	19394.1	509.662	0.949928
3722	mmu-miR-100	22545.6	398.669	22500.5	639.2	0.960083
405	mmu-miR-103	11566.8	270.625	11108.4	149.765	0.151172
2110	mmu-miR-103	12070.3	230.823	12546.3	238.958	0.159053
415	mmu-miR-103	11871.2	335.053	12139.9	159.632	0.472864
3815	mmu-miR-103	12566.8	356.137	12341.9	242.876	0.614913
446	mmu-miR-106a	2762.8	138.283	3310.91	162.205	0.01286
2141	mmu-miR-106a	2818.8	181.358	3170.17	93.1153	0.0953852
436	mmu-miR-106a	2783.43	113.14	2985.34	96.38	0.194198
3846	mmu-miR-106a	3449.33	148.611	3779.09	220.532	0.225126
477	mmu-miR-106b	4105.2	221.821	3470.81	140.134	0.0194391
508	mmu-miR-107	11009.4	371.631	12263.1	305.061	0.0100553
498	mmu-miR-107	11239.7	233.898	10626.2	241.646	0.0762867
3908	mmu-miR-107	11716.7	354.691	11004.6	212.985	0.0930982
2203	mmu-miR-107	11440	224.755	11802.5	328.055	0.366619
611	mmu-miR-122a	103.958	19.003	149.602	23.6152	0.229999
601	mmu-miR-122a	96.2967	34.0729	145.55	35.9069	0.386657
2296	mmu-miR-122a	63.9424	28.3994	91.7216	12.3976	0.470535
3453	mmu-miR-122a	122.706	34.4287	146.535	18.4158	0.60608
2316	mmu-miR-122a	97.3409	25.6531	114.527	24.0298	0.683665
2306	mmu-miR-122a	87.7944	24.8177	100.236	20.7566	0.750872
591	mmu-miR-122a	97.9033	19.9389	106.196	15.1435	0.794715
673	mmu-miR-125a	34102.4	290.38	31918.6	810.474	0.0122819
2378	mmu-miR-125a	34361	513.364	32947.4	413.819	0.0349659
3515	mmu-miR-125a	35908.8	550.414	34767.4	681.017	0.199707
663	mmu-miR-125a	33602.7	539.031	32722.8	752.709	0.35082
3546	mmu-miR-125b	49497.2	289.152	48818.6	731.321	0.398169
880	mmu-miR-129-3p	1038.49	66.1896	1198.91	78.5655	0.144886
890	mmu-miR-129-3p	1119.62	85.3857	1269.38	51.2846	0.161224
2575	mmu-miR-129-3p	1194.96	112.628	1082	35.1024	0.37485
870	mmu-miR-129-3p	1022.7	97.2976	1102.54	56.5281	0.501854
2595	mmu-miR-129-3p	1221.09	94.1754	1298.16	57.3359	0.508672
3732	mmu-miR-129-3p	1503.22	127.367	1524.82	58.2478	0.876706
2585	mmu-miR-129-3p	1255.61	99.3872	1242.59	72.846	0.928321
901	mmu-miR-129-5p	266.231	74.0512	184.966	25.2965	0.350912
2606	mmu-miR-129-5p	242.003	50.0338	206.146	47.8269	0.649055
2616	mmu-miR-129-5p	228.413	39.2363	206.845	31.5729	0.718661
2626	mmu-miR-129-5p	223.082	50.1672	209.308	33.1711	0.847064
3763	mmu-miR-129-5p	295.701	46.367	286.35	38.2051	0.898076
921	mmu-miR-129-5p	238.159	84.1577	228.801	39.5746	0.933538
911	mmu-miR-129-5p	206.143	41.2258	210.394	33.6961	0.937304
2647	mmu-miR-130a	5288.44	249.488	5842.07	115.676	0.0493596
2637	mmu-miR-130a	5210.84	125.04	5481	78.1504	0.0806355
3794	mmu-miR-130a	5495	250.764	5864.36	158.117	0.221554
963	mmu-miR-130b	465.415	55.0648	274.627	36.1128	0.0100561
2678	mmu-miR-130b	499.633	70.7157	282.301	43.888	0.0176527
2668	mmu-miR-130b	452.962	75.9035	245.275	29.417	0.0206931
973	mmu-miR-130b	448.818	55.4283	273.786	52.0585	0.0381522
983	mmu-miR-130b	469.441	49.9424	329.223	35.1466	0.0433233
2688	mmu-miR-130b	467.298	71.7232	313.683	43.7677	0.0969329
3825	mmu-miR-130b	533.472	60.3966	411.212	67.9774	0.220033
1025	mmu-miR-133a	3307.59	156.891	2827.25	104.758	0.0149651
1045	mmu-miR-133a	3637.69	131.131	3337.14	128.831	0.119357
1035	mmu-miR-133a	3410.18	240.1	3037.81	107.179	0.172225
2771	mmu-miR-133a*	82.0906	21.3556	51.2048	9.15474	0.327434
2761	mmu-miR-133a*	86.5771	35.3736	41.7155	14.2303	0.335495
2781	mmu-miR-133a*	85.8404	17.6538	60.5708	12.5533	0.399553
1056	mmu-miR-133a*	65.4354	23.7226	43.5904	15.0086	0.551038
1066	mmu-miR-133a*	69.1627	30.9875	54.1019	15.0572	0.729755
3918	mmu-miR-133a*	72.5492	26.9186	82.5141	16.9729	0.795304
1076	mmu-miR-133a*	55.7308	23.9203	60.4628	18.3141	0.893928
2812	mmu-miR-133b	4205.85	157.302	3703.64	100.204	0.0100944
3949	mmu-miR-133b	3643.76	248.369	3071.7	106.132	0.040586
1087	mmu-miR-133b	3360.54	149.141	3143.94	104.524	0.258495
1107	mmu-miR-133b	3890.06	183.306	3673.93	121.198	0.347359
1097	mmu-miR-133b	3406.77	117.651	3318.92	161.998	0.679842
1159	mmu-miR-135a	1.16089	18.404	2.6866	8.63433	0.949694
3463	mmu-miR-135a	1	11.1531	10.1995	9.6673	0.647902
1169	mmu-miR-135a	1	12.1967	2.5553	6.99748	0.901647
1149	mmu-miR-135a	1	15.1044	1	7.92667	0.992719
2854	mmu-miR-135a	1	16.368	1	7.27818	0.992716
2864	mmu-miR-135a	1	8.06836	1	5.35779	0.99276
2874	mmu-miR-135a	1	14.9229	1	5.57218	0.992724
3494	mmu-miR-135b	11.7479	21.8067	27.3954	16.5151	0.651463
1180	mmu-miR-135b	17.9015	19.0841	7.06335	8.48772	0.714486
2905	mmu-miR-135b	9.88751	22.3848	9.69122	10.7097	0.997391
1190	mmu-miR-135b	6.06762	16.7835	8.32678	14.8356	0.93342
2895	mmu-miR-135b	8.07347	22.5404	6.02663	12.8509	0.959301
1200	mmu-miR-135b	1	16.7462	11.3494	6.8217	0.65759
2885	mmu-miR-135b	1	13.6869	3.53648	9.85488	0.880028
1231	mmu-miR-136	11.7574	14.9898	1.788	6.77442	0.690364
3525	mmu-miR-136	1.37944	18.4621	12.0028	8.74828	0.701864
2926	mmu-miR-136	9.16799	16.6658	1	7.36261	0.736195
2916	mmu-miR-136	5.69461	15.4811	1	9.45957	0.835076
1211	mmu-miR-136	5.61493	14.0205	1	6.79128	0.819295
2936	mmu-miR-136	2.79638	19.1022	1	6.07144	0.928175
1221	mmu-miR-136	1.20365	10.7711	1	11.1756	0.966856
1739	mmu-miR-140	229.25	28.5386	321.623	25.6295	0.0453405
1759	mmu-miR-140	294.258	27.3328	376.696	25.7076	0.0687841
1749	mmu-miR-140	283.984	47.4391	326.175	31.8794	0.51137
34	mmu-miR-140	322.163	47.4383	359.997	30.3458	0.550207
44	mmu-miR-140	343.38	72.6614	378.06	36.3725	0.690807
54	mmu-miR-140	419.595	61.0566	404.64	31.3331	0.852533
3444	mmu-miR-140	350.633	66.7875	356.694	32.9976	0.934085
106	mmu-miR-141	29.2441	29.4234	54.1224	26.6786	0.59575
96	mmu-miR-141	21.9494	20.2913	40.135	19.9259	0.611311
116	mmu-miR-141	33.9315	22.7473	41.1745	10.9779	0.820441
3506	mmu-miR-141	29.5413	22.0591	34.1794	18.2831	0.892006
1821	mmu-miR-141	18.8935	13.4494	12.205	7.33775	0.781437
1801	mmu-miR-141	7.66828	16.8413	14.3825	16.3209	0.823795
1811	mmu-miR-141	3.27984	17.5733	15.7158	9.65849	0.650964
1842	mmu-miR-142-3p	9.35334	13.6926	69.1019	11.8393	0.0215841
147	mmu-miR-142-3p	54.6127	20.2246	128.948	17.5377	0.0318199
1852	mmu-miR-142-3p	15.7071	18.6146	88.1221	18.1839	0.0325839
1832	mmu-miR-142-3p	1	10.5653	48.1193	12.4265	0.0468804
137	mmu-miR-142-3p	14.3738	23.3428	95.2821	23.7362	0.0490325
127	mmu-miR-142-3p	14.3248	21.2448	77.4247	18.6021	0.0800996
271	mmu-miR-145	16675.6	315.002	17694.7	368.711	0.0378349
251	mmu-miR-145	16522.1	401.83	17201.8	269.056	0.163968
292	mmu-miR-146	6325.19	206.083	6746.25	227.754	0.178543
3692	mmu-miR-146	6687.18	242.509	7129.26	232.333	0.195342
2007	mmu-miR-146	6058.89	201.819	6337.11	149.782	0.279223
282	mmu-miR-146	6407.61	190.342	6173.28	134.49	0.335669
1987	mmu-miR-146	5855.31	225.595	6081.57	195.259	0.454597
1997	mmu-miR-146	5866.07	225.47	6010.78	171.483	0.612821
302	mmu-miR-146	6580.44	220.771	6570.35	188.385	0.980369
395	mmu-miR-148b	2581.96	153.364	3062.49	140.166	0.0253342
426	mmu-miR-149	4616.54	116.78	4435.07	87.074	0.241337
416	mmu-miR-149	4514.21	232.849	4701.17	195	0.542524
2131	mmu-miR-149	4377.67	202.065	4521.28	129.083	0.555995
2111	mmu-miR-149	4423.43	111.531	4551.13	180.94	0.556356
3816	mmu-miR-149	4915.44	280.669	4986.38	85.068	0.806695
2121	mmu-miR-149	4454.06	200.639	4482.91	175.784	0.909036
406	mmu-miR-149	4491.33	204.538	4479.81	144.872	0.971845
2173	mmu-miR-151	1752.08	98.7932	1622.47	55.7512	0.290076
468	mmu-miR-151	1719.44	91.4424	1782.48	67.5898	0.598089
2183	mmu-miR-151	1675.38	116.872	1608.3	56.3279	0.632834
488	mmu-miR-151	1849.7	92.614	1805.5	64.5904	0.721624
3878	mmu-miR-151	1911.78	131.987	1973.06	115.467	0.731306
2193	mmu-miR-151	1748.84	128.435	1712.97	71.0633	0.823939
478	mmu-miR-151	1785.69	138.094	1793.41	109.467	0.959227
509	mmu-miR-152	11466.1	289.657	10331.8	391.014	0.0223708
2214	mmu-miR-152	11173.5	397.382	9935.59	422.11	0.0359905
2204	mmu-miR-152	10876.4	304.235	9972.49	386.129	0.0718558
2235	mmu-miR-153	130.704	45.814	257.564	26.8354	0.0370325
530	mmu-miR-153	130.918	41.8296	248.317	28.2413	0.0437185
2245	mmu-miR-153	185.481	34.1294	268.689	29.5987	0.115543
2286	mmu-miR-154	2578.2	116.104	2330.77	55.5899	0.0718133
581	mmu-miR-154	2552.6	125.372	2293.37	70.3899	0.0894024
2266	mmu-miR-154	2557.14	138.294	2346.69	85.7778	0.221218
571	mmu-miR-154	2494.58	157.671	2261.83	115.375	0.256323
2276	mmu-miR-154	2552.52	117.254	2347.4	136.267	0.278768
561	mmu-miR-154	2369.35	98.0119	2267.15	81.407	0.456032
3485	mmu-miR-15a	17921.4	393.38	18650.6	528.618	0.270194
2379	mmu-miR-15b	15325	406.244	14783.1	154.473	0.224322
654	mmu-miR-15b	14742.2	304.849	15095.9	326.16	0.430884
674	mmu-miR-15b	15380.1	240.811	15120	246.464	0.46625
664	mmu-miR-15b	15168.1	361.087	14838	644.732	0.66519
2369	mmu-miR-15b	15151.2	467.892	15055.7	562.646	0.904637
2359	mmu-miR-15b	14969.5	244.734	14975.8	475.48	0.98345
736	mmu-miR-17-3p	251.931	44.893	145.826	25.3071	0.0762749
2431	mmu-miR-17-3p	230.123	32.1081	134.544	42.1722	0.119399
2441	mmu-miR-17-3p	187.443	23.3977	132.108	18.2985	0.144826
716	mmu-miR-17-3p	234.018	50.8597	150.579	38.6443	0.249532
3578	mmu-miR-17-3p	267.406	68.7546	188.015	38.0896	0.364192
726	mmu-miR-17-3p	213.104	43.8374	162.501	37.3426	0.445937
2421	mmu-miR-17-3p	164.222	38.3594	128.132	20.7199	0.490145
2472	mmu-miR-17-5p	7113.82	260.905	6473.58	108.109	0.0281448
3609	mmu-miR-17-5p	7451.29	201.638	7308.27	167.403	0.602858
2462	mmu-miR-17-5p	6975.54	209.18	6835.67	160.572	0.613191
767	mmu-miR-17-5p	6827.14	264.4	6693.61	103.832	0.65419
757	mmu-miR-17-5p	6652.88	232.827	6737.64	274.065	0.810479
2452	mmu-miR-17-5p	6864.34	239.592	6879.24	216.921	0.956737
747	mmu-miR-17-5p	6633.39	345.135	6627.86	211.01	0.996684
3671	mmu-miR-181a	13658.6	327.503	12621.5	219.345	0.0101904
829	mmu-miR-181a	12979.2	288.581	12017.7	241.736	0.01272
2534	mmu-miR-181a	12808.2	420.73	11689.2	134.398	0.0131709
2524	mmu-miR-181a	13054.7	303.97	12230.3	189.409	0.0249435
819	mmu-miR-181a	12769.7	436.081	12163.7	443.82	0.340914
2514	mmu-miR-181a	13002.7	450.712	12518	238.555	0.354187
809	mmu-miR-181a	12823.4	256.08	12481.8	323.455	0.422019
2565	mmu-miR-181a*	113.193	38.9153	91.33	19.0176	0.676861
840	mmu-miR-181a*	84.3655	36.824	103.965	24.3723	0.700268
2545	mmu-miR-181a*	69.0655	35.5293	85.9022	18.2674	0.718611
850	mmu-miR-181a*	83.5383	38.1309	102.398	27.3881	0.724514
860	mmu-miR-181a*	109.842	24.7017	97.6902	14.8707	0.748507
3702	mmu-miR-181a*	139.122	45.8189	158.909	40.2647	0.767243
2555	mmu-miR-181a*	106.651	27.1708	104.367	19.4482	0.963416
871	mmu-miR-181b	10823.2	312.386	11325.1	233.588	0.204105
3733	mmu-miR-181b	12116.8	284.829	11814.3	209.791	0.408167
2576	mmu-miR-181b	11035.2	320.366	11311.2	222.679	0.482284
2586	mmu-miR-181b	11188	321.304	11029.5	220.613	0.697116
891	mmu-miR-181b	11175.6	400.36	11317.3	137.962	0.735689
2596	mmu-miR-181b	11108.8	335.453	10961.3	249.76	0.736344
881	mmu-miR-181b	11106.6	364.484	11023.7	482.313	0.899558
2720	mmu-miR-184	98.254	31.4048	47.3088	14.5919	0.235787
1005	mmu-miR-184	107.103	29.5817	61.0602	28.0044	0.349607
1015	mmu-miR-184	106.693	41.8642	57.7055	20.3735	0.374278
2700	mmu-miR-184	97.5601	31.577	54.525	30.7945	0.414204
995	mmu-miR-184	97.7778	50.3239	56.5264	19.6054	0.511878
3857	mmu-miR-184	146.845	46.4267	117.086	29.6327	0.643751
2710	mmu-miR-184	86.5671	46.8545	58.3388	23.838	0.647866
1046	mmu-miR-185	9478.83	288.623	10085.5	206.967	0.0930295
2731	mmu-miR-185	9511.49	446.466	10200.5	143.191	0.145906
1036	mmu-miR-185	9256.39	166.921	9668.12	300.488	0.238081
2741	mmu-miR-185	9558.05	379.686	9852.53	238.182	0.512633
2751	mmu-miR-185	9621.44	323.51	9585.1	212.753	0.934082
2762	mmu-miR-186	138.587	29.2011	250.376	30.6193	0.0256931
1057	mmu-miR-186	132.458	46.2258	258.993	20.0321	0.0295259
2772	mmu-miR-186	196.761	22.1611	291.842	28.2138	0.0295676
2782	mmu-miR-186	163.192	22.9331	268.513	36.7928	0.0394219
1067	mmu-miR-186	173.72	30.5117	262.984	39.3382	0.120231
1077	mmu-miR-186	189.311	43.1271	282.338	31.5659	0.127753
3919	mmu-miR-186	268.657	57.2363	325.864	33.7631	0.43685
1108	mmu-miR-187	1004.6	71.5902	1117.41	38.5505	0.203288
2793	mmu-miR-187	1082.58	99.7109	1208.97	60.4143	0.305989
1098	mmu-miR-187	993.622	99.3829	1074.06	40.5781	0.479866
1088	mmu-miR-187	1008.24	143.174	1108.71	69.3121	0.541466
2803	mmu-miR-187	1104.55	95.116	1160.98	65.2208	0.640645
2813	mmu-miR-187	1137.41	63.4872	1128.38	48.282	0.925316
3950	mmu-miR-187	1151.91	105.571	1153.59	61.1046	0.982299
1119	mmu-miR-188	93.6576	30.5847	145.443	38.8641	0.3626
3433	mmu-miR-188	179.375	53.4981	228.755	59.8251	0.569559
2824	mmu-miR-188	113.12	46.1532	150.935	41.6423	0.583591
1139	mmu-miR-188	130.545	40.4649	159.248	28.8902	0.612542
1129	mmu-miR-188	114.542	45.4017	147.251	39.2484	0.624069
2834	mmu-miR-188	167.351	70.0561	155.287	44.0004	0.901548
2844	mmu-miR-188	151.112	45.6401	150.208	25.7395	0.995438
2865	mmu-miR-189	186.027	35.3061	253.508	21.1806	0.167167
1170	mmu-miR-189	199.743	39.3339	262.618	30.612	0.273036
3464	mmu-miR-189	247.426	23.8768	308.816	45.3694	0.296077
2855	mmu-miR-189	199.018	52.9814	256.887	22.0171	0.371144
1150	mmu-miR-189	184.191	41.9797	221.635	27.5821	0.514277
1160	mmu-miR-189	203.346	40.5578	238.278	31.6597	0.550677
2875	mmu-miR-189	253.147	29.3959	278.264	33.2066	0.624852
3495	mmu-miR-190	8.17469	16.32	13.7749	8.20214	0.824005
1191	mmu-miR-190	7.28441	18.1379	1.43901	6.56847	0.837671
1201	mmu-miR-190	7.06082	11.4363	1	5.6372	0.767266
1181	mmu-miR-190	3.5626	12.323	1	5.28474	0.875473
2886	mmu-miR-190	1.46367	14.692	1	5.46131	0.958366
2896	mmu-miR-190	1.09485	12.7218	1	9.1931	0.970814
2906	mmu-miR-190	1	10.1869	1	8.12029	0.986766
3588	mmu-miR-193	53.7099	26.4527	85.2503	28.0654	0.492437
1274	mmu-miR-193	21.3118	28.7695	39.4483	18.5995	0.661137
2999	mmu-miR-193	38.4275	24.7745	49.5152	15.7932	0.759757
2979	mmu-miR-193	43.7314	37.3166	53.8422	14.1747	0.825704
1294	mmu-miR-193	44.7353	38.5541	52.6667	20.2154	0.870412
1284	mmu-miR-193	41.1275	26.2463	41.4632	14.7423	0.985592
2989	mmu-miR-193	43.3369	29.5719	51.7901	31.0538	0.860799
24	mmu-miR-194	1334.37	57.1809	1527.65	55.5059	0.0268859
1709	mmu-miR-194	1295.29	81.5789	1158.93	34.8072	0.161272
1729	mmu-miR-194	1307.63	48.2714	1405.27	62.0546	0.255763
14	mmu-miR-194	1392.19	100.032	1524.11	52.2412	0.270992
4	mmu-miR-194	1315.85	77.4951	1421.7	77.2882	0.362638
1719	mmu-miR-194	1304.57	93.9633	1218.45	48.1862	0.453988
3414	mmu-miR-194	1422.21	121.193	1519.28	84.5519	0.527153
3631	mmu-miR-19a	37.9453	33.193	73.7758	24.7212	0.462569
231	mmu-miR-19a	55.4295	38.478	86.5199	24.4408	0.55561
1936	mmu-miR-19a	25.2631	20.4022	43.2242	16.7899	0.595485
241	mmu-miR-19a	103.593	22.3478	89.5282	16.5887	0.701584
1946	mmu-miR-19a	64.8662	24.4016	67.6288	23.1064	0.93971
1926	mmu-miR-19a	30.6387	22.3037	32.3294	12.0784	0.952226
221	mmu-miR-19a	78.3613	33.187	76.5577	16.1025	0.975329
1967	mmu-miR-19b	3649.91	97.1716	3414.07	70.9458	0.0674527
252	mmu-miR-19b	3659.24	157.29	4018.87	138.719	0.0967216
1957	mmu-miR-19b	3526.63	181.11	3237.03	100.285	0.181043
3662	mmu-miR-19b	3980.73	235.925	3708.71	134.902	0.335532
262	mmu-miR-19b	3916.71	159.432	4099.86	195.748	0.47622
1977	mmu-miR-19b	3910.11	109.261	3951.59	76.8843	0.76256
272	mmu-miR-19b	3947.46	179.853	3975.38	106.085	0.890228
293	mmu-miR-200a	26.4645	28.9139	55.0661	21.0634	0.507629
303	mmu-miR-200a	47.709	22.4523	53.8708	17.4113	0.858381
2008	mmu-miR-200a	37.4572	23.3941	40.139	11.8672	0.930218
283	mmu-miR-200a	44.5572	33.4716	41.3587	21.5189	0.954015
3693	mmu-miR-200a	24.3461	29.5251	34.267	20.504	0.814242
1998	mmu-miR-200a	22.4554	19.9717	21.8007	16.1585	0.991879
1988	mmu-miR-200a	2.98814	24.0583	10.1928	9.03205	0.823537
324	mmu-miR-200b	104.124	42.1548	131.027	27.493	0.638062
2039	mmu-miR-200b	93.2971	17.6083	109.395	22.9761	0.656429
314	mmu-miR-200b	101.034	32.3259	116.255	19.0848	0.731274
2019	mmu-miR-200b	60.3214	26.8509	66.765	20.0356	0.869356
3724	mmu-miR-200b	99.8354	60.4792	110.984	24.1833	0.871563
334	mmu-miR-200b	134.166	47.4308	135.681	25.4156	0.973074
2029	mmu-miR-200b	92.505	40.4629	91.1779	22.3534	0.987858
365	mmu-miR-200c	107.117	28.0656	155.572	26.4018	0.293542
3755	mmu-miR-200c	94.6995	38.0799	122.5	34.701	0.633887
2070	mmu-miR-200c	90.8409	36.4598	110.536	22.206	0.690831
2050	mmu-miR-200c	69.4268	22.2092	79.0589	26.0122	0.812321
345	mmu-miR-200c	122.078	35.9147	130.762	32.41	0.87031
2060	mmu-miR-200c	88.7369	22.9185	83.0297	17.3746	0.883947
355	mmu-miR-200c	120.807	31.0173	121.095	37.7792	0.988578
396	mmu-miR-201	15.588	22.4371	38.2408	15.5117	0.514894
3786	mmu-miR-201	9.54324	26.1556	29.4471	14.2497	0.592033
386	mmu-miR-201	16.7826	20.1321	22.093	11.8613	0.858325
2101	mmu-miR-201	9.31943	14.5585	11.8039	12.722	0.920254
2091	mmu-miR-201	2.59082	20.5125	7.71208	10.3981	0.861535
376	mmu-miR-201	1	17.1678	12.3018	9.80342	0.65151
2081	mmu-miR-201	1	19.1778	1	6.48576	0.992708
417	mmu-miR-202	57.0415	31.7965	71.1612	25.8967	0.76623
407	mmu-miR-202	74.2394	32.0305	57.3725	36.3805	0.772288
427	mmu-miR-202	73.0327	20.9801	84.6464	33.0981	0.798473
3817	mmu-miR-202	53.2755	50.8701	86.73	45.0614	0.652974
2132	mmu-miR-202	36.3858	19.4584	37.3668	21.29	0.971386
2122	mmu-miR-202	18.335	21.3271	15.0821	11.6289	0.927129
2112	mmu-miR-202	9.70574	18.4498	13.3133	15.0767	0.902447
500	mmu-miR-205	23.4222	31.216	46.206	19.9335	0.606527
520	mmu-miR-205	37.5836	30.167	51.7657	22.9753	0.750457
510	mmu-miR-205	47.4882	32.64	38.8529	17.8141	0.855721
2225	mmu-miR-205	30.5671	20.154	31.5251	10.6154	0.967802
3910	mmu-miR-205	24.2464	19.6377	58.2563	29.778	0.430764
2215	mmu-miR-205	18.24	16.4341	22.1506	17.1867	0.894771
2205	mmu-miR-205	14.2321	32.5348	17.1789	15.4372	0.939267
572	mmu-miR-207	51.3173	31.9221	97.7976	31.9538	0.377053
562	mmu-miR-207	63.3937	27.305	86.1726	18.2116	0.570612
2287	mmu-miR-207	80.672	33.7256	96.5558	20.7673	0.731723
582	mmu-miR-207	112.677	19.1245	123.225	36.8803	0.824223
3424	mmu-miR-207	118.349	31.4432	110.18	19.0798	0.86255
2277	mmu-miR-207	61.8014	25.9906	66.9907	23.7192	0.897052
2267	mmu-miR-207	53.2989	30.6313	47.1844	20.3491	0.898714
3455	mmu-miR-208	36.08	32.4107	27.7499	17.018	0.859148
613	mmu-miR-208	23.978	17.4949	21.2639	13.4369	0.935431
593	mmu-miR-208	27.0104	16.0386	12.6846	14.9024	0.638465
603	mmu-miR-208	20.0679	18.5892	15.0937	17.1038	0.888451
2318	mmu-miR-208	10.6299	15.3388	13.4861	9.29045	0.904996
2308	mmu-miR-208	4.90557	18.382	5.9239	11.8887	0.965456
2298	mmu-miR-208	4.5932	20.4291	1	10.9666	0.896083
644	mmu-miR-20a	8490.63	213.476	7883.97	89.7051	0.0116334
624	mmu-miR-20a	8291.3	203.341	7324.39	315.474	0.0119677
2339	mmu-miR-20a	8566.02	288.752	7612.81	244.076	0.0139099
634	mmu-miR-20a	8285.87	326.245	7463.02	292.729	0.0666062
3517	mmu-miR-20b	4182.38	179.259	4708.19	92.7083	0.0118947
2360	mmu-miR-20b	3656.24	181.174	4056.18	154.47	0.102175
3579	mmu-miR-210	371.607	38.0739	422.008	51.7543	0.479712
2432	mmu-miR-210	343.262	34.1621	376.66	43.9515	0.593506
737	mmu-miR-210	336.222	53.8962	363.064	41.2574	0.716618
2442	mmu-miR-210	356.635	52.0508	367.754	32.9269	0.865789
717	mmu-miR-210	329.828	44.343	334.275	23.0526	0.931518
727	mmu-miR-210	328.73	85.185	323.379	41.3163	0.965812
2422	mmu-miR-210	318.336	46.5703	318.17	24.7237	0.994804
2453	mmu-miR-211	2.11003	17.0555	61.1844	12.3283	0.0410951
758	mmu-miR-211	28.0851	21.5598	96.1537	17.063	0.0540432
3610	mmu-miR-211	65.1761	43.1708	387.162	48.1976	9.10521e-06
748	mmu-miR-211	10.7755	18.951	52.3459	14.7874	0.191398
3641	mmu-miR-212	572.181	90.3895	310.168	45.3007	0.0167562
2566	mmu-miR-215	18.9436	20.3278	27.4913	9.67704	0.772355
861	mmu-miR-215	20.1736	26.06	30.0418	12.7728	0.782749
851	mmu-miR-215	14.1679	31.6907	20.7615	15.4204	0.871545
3703	mmu-miR-215	7.07506	28.8904	36.9954	22.1545	0.494673
841	mmu-miR-215	14.1041	14.263	16.0349	9.43385	0.931349
2546	mmu-miR-215	4.80458	23.5607	7.35527	8.26191	0.930989
2556	mmu-miR-215	1	23.1516	14.9297	12.2335	0.65595
3734	mmu-miR-216a	98.023	42.0269	142.962	38.8684	0.485221
872	mmu-miR-216a	72.4107	27.4384	63.4644	18.4989	0.834902
892	mmu-miR-216a	111.331	31.4401	105.355	20.7875	0.903286
2587	mmu-miR-216a	97.0043	33.5961	91.8834	26.0009	0.926562
882	mmu-miR-216a	87.818	31.4822	85.4014	28.4901	0.969182
2577	mmu-miR-216a	61.6658	41.1091	63.0329	22.4425	0.972736
2597	mmu-miR-216a	91.9042	38.5672	92.9008	25.5003	0.977964
3765	mmu-miR-216b	191.979	61.7366	258.571	45.663	0.42687
2628	mmu-miR-216b	157.468	26.9543	189.528	21.0387	0.441933
923	mmu-miR-216b	151.348	24.4488	181.109	24.0773	0.476187
913	mmu-miR-216b	120.832	54.2551	170.511	33.683	0.483621
903	mmu-miR-216b	163.69	52.0553	138.8	29.5752	0.720761
2608	mmu-miR-216b	142.393	39.8837	160.029	21.3406	0.733499
2618	mmu-miR-216b	172.538	28.1719	181.507	25.569	0.838352
954	mmu-miR-217	185.643	24.6151	261.675	19.5626	0.0528034
2649	mmu-miR-217	208.739	32.461	266.327	30.3691	0.268295
2659	mmu-miR-217	198.942	34.2023	246.291	27.1787	0.354877
3796	mmu-miR-217	224.461	40.7366	274.509	23.6204	0.358823
2639	mmu-miR-217	174.501	37.8562	203.757	25.5203	0.579291
944	mmu-miR-217	188.442	40.734	207.016	37.5944	0.762627
934	mmu-miR-217	213.2	46.7299	215.747	20.092	0.958127
3858	mmu-miR-219	57.12	50.233	36.7264	19.2971	0.748488
2721	mmu-miR-219	25.2939	21.1041	12.5834	13.2645	0.706415
1016	mmu-miR-219	19.8014	14.8501	10.3088	8.82259	0.714198
1006	mmu-miR-219	1.99869	20.0861	3.82318	14.0925	0.947927
996	mmu-miR-219	10.0129	16.2064	1	8.77036	0.718352
2701	mmu-miR-219	7.01161	17.0335	1	9.93411	0.807747
2711	mmu-miR-219	1	11.8519	1	5.30219	0.992738
3527	mmu-miR-23b	49651.9	560.126	46705.2	1037.34	0.0133832
2918	mmu-miR-23b	49383.1	329.356	47840	801.909	0.0793494
1710	mmu-miR-26a	43098.1	434.542	44471.7	737.799	0.109903
1720	mmu-miR-26a	43733.9	302.347	44211.1	275.736	0.248862
3446	mmu-miR-26b	34655.3	481.052	36178.2	391.371	0.0149539
1741	mmu-miR-26b	31321.4	334.059	32234.6	258.231	0.0330222
56	mmu-miR-26b	32535.8	490.991	33496.3	248.819	0.0837647
1751	mmu-miR-26b	32537.5	493.071	32128.5	309.449	0.494102
98	mmu-miR-27b	38559.2	420.141	35387.2	1400.45	0.0316823
170	mmu-miR-290	532.028	74.1065	357.507	45.3237	0.0672191
201	mmu-miR-291a-3p	41.8685	32.9875	32.46	19.1146	0.845637
211	mmu-miR-291a-3p	38.1028	20.9645	24.3188	14.9641	0.689911
191	mmu-miR-291a-3p	31.9488	25.1623	25.3842	14.8228	0.867243
3601	mmu-miR-291a-3p	21.7098	24.269	35.0229	30.7564	0.770756
1916	mmu-miR-291a-3p	14.3433	20.6439	10.834	13.5363	0.921863
1896	mmu-miR-291a-3p	12.9496	23.8357	4.3416	10.1042	0.806696
1906	mmu-miR-291a-3p	2.08035	18.0537	11.1195	18.4563	0.782186
232	mmu-miR-291a-5p	44.7593	28.5834	58.7998	28.0855	0.76321
222	mmu-miR-291a-5p	57.3519	32.3448	46.7935	16.8481	0.819543
3632	mmu-miR-291a-5p	46.7979	46.6743	51.4203	23.9147	0.931694
242	mmu-miR-291a-5p	48.9626	24.3387	50.9216	21.6221	0.954111
1947	mmu-miR-291a-5p	30.4418	27.5273	20.4613	19.0166	0.816972
1927	mmu-miR-291a-5p	17.1556	22.9191	12.9885	12.6367	0.910296
1937	mmu-miR-291a-5p	7.76174	18.2438	7.73922	12.3899	0.993217
273	mmu-miR-291b-3p	2.66515	22.8144	7.07785	9.81472	0.885815
253	mmu-miR-291b-3p	16.3891	11.9906	1	5.85504	0.448495
263	mmu-miR-291b-3p	1	9.34809	8.39309	15.585	0.741894
1978	mmu-miR-291b-3p	1	7.53613	1	6.57097	0.992951
1958	mmu-miR-291b-3p	1	11.0738	1	4.83588	0.992744
1968	mmu-miR-291b-3p	1	11.6167	1	8.50961	0.992731
3663	mmu-miR-291b-3p	1	15.4212	1	10.1402	0.992714
304	mmu-miR-291b-5p	74.0504	24.7921	95.6331	36.8733	0.673895
284	mmu-miR-291b-5p	82.4311	30.5597	61.34	29.955	0.684802
1999	mmu-miR-291b-5p	43.0809	16.6068	34.5479	14.3046	0.782639
294	mmu-miR-291b-5p	76.4918	31.6178	78.6806	30.3788	0.958959
3694	mmu-miR-291b-5p	44.3243	24.5555	87.6452	54.0172	0.514068
2009	mmu-miR-291b-5p	42.0453	22.0599	44.9129	23.4238	0.935752
1989	mmu-miR-291b-5p	49.6372	30.6808	27.1862	16.423	0.606411
315	mmu-miR-292-3p	61.4232	32.0132	33.7356	16.3021	0.534623
325	mmu-miR-292-3p	45.7597	40.7893	49.996	24.9462	0.93215
2040	mmu-miR-292-3p	22.1189	12.6698	21.643	10.6511	0.991921
335	mmu-miR-292-3p	53.2828	40.7444	52.4089	26.4256	0.995055
3725	mmu-miR-292-3p	28.8115	32.8085	45.9005	31.6759	0.742913
2020	mmu-miR-292-3p	17.4364	12.2007	11.5536	11.2783	0.818354
2030	mmu-miR-292-3p	16.9976	23.0399	7.79022	11.2398	0.791456
2071	mmu-miR-292-5p	97.9661	21.2449	71.5502	19.9235	0.482606
3756	mmu-miR-292-5p	73.9137	32.0338	92.6929	27.2766	0.700816
346	mmu-miR-292-5p	85.1404	26.6351	73.8011	23.8722	0.802758
356	mmu-miR-292-5p	109.419	19.2697	102.755	25.4547	0.874747
2061	mmu-miR-292-5p	60.5385	17.0454	60.641	24.1388	0.990442
2051	mmu-miR-292-5p	55.2545	33.0241	54.8414	15.8841	1
366	mmu-miR-292-5p	128.422	40.9889	111.709	23.1362	0.768608
397	mmu-miR-293	36.1196	19.7823	45.6106	21.3591	0.791068
3787	mmu-miR-293	47.0355	27.5359	43.0866	27.2384	0.940026
387	mmu-miR-293	39.0901	26.1632	34.2124	17.9826	0.909679
377	mmu-miR-293	52.415	27.526	22.8793	13.8617	0.452392
2102	mmu-miR-293	27.3797	17.5772	25.3318	15.6055	0.955554
2092	mmu-miR-293	28.5366	28.4857	16.3497	12.8904	0.763379
2082	mmu-miR-293	16.369	24.3598	13.2617	9.31552	0.934725
428	mmu-miR-294	20.7739	24.16	30.9885	9.47901	0.756545
418	mmu-miR-294	21.2115	25.3615	19.3278	7.53383	0.963785
3818	mmu-miR-294	33.2593	28.4842	28.6098	18.9666	0.919669
408	mmu-miR-294	22.2568	18.3798	13.8924	7.05343	0.769701
2123	mmu-miR-294	15.7851	15.8793	7.50654	8.79737	0.758702
2113	mmu-miR-294	19.6771	22.5349	4.86059	9.52273	0.654858
2133	mmu-miR-294	11.0029	12.5047	7.85633	8.31112	0.898608
459	mmu-miR-295	10.1877	21.5732	10.4139	7.96308	0.986797
439	mmu-miR-295	14.7555	14.2606	2.37582	9.70671	0.630618
449	mmu-miR-295	5.20228	18.4332	3.57267	16.7325	0.967873
3849	mmu-miR-295	1	22.7421	10.4427	12.5991	0.752033
2164	mmu-miR-295	1	13.4529	1	7.59943	0.990149
2154	mmu-miR-295	1	14.9187	1	8.7621	0.993044
2144	mmu-miR-295	1	10.8142	1	6.51578	0.99274
490	mmu-miR-296	769.007	216.172	944.619	297.441	0.633599
3880	mmu-miR-296	732.566	238.4	889.68	306.601	0.685026
480	mmu-miR-296	1001.71	318.612	1177.21	413.354	0.733519
470	mmu-miR-296	833.021	263.869	929.89	346.672	0.819972
2185	mmu-miR-296	365.61	122.301	331.28	113.064	0.851342
2195	mmu-miR-296	313.458	107.294	295.428	123.916	0.923818
2175	mmu-miR-296	293.295	73.4533	258.226	97.816	0.795
511	mmu-miR-297	33.4546	30.0182	32.674	14.6462	0.99234
521	mmu-miR-297	29.5861	24.889	36.1992	18.5629	0.85828
3911	mmu-miR-297	21.1768	26.8775	45.6776	23.3268	0.567843
501	mmu-miR-297	37.7928	25.1607	22.6379	12.8042	0.682588
2226	mmu-miR-297	22.4448	18.2947	20.2292	16.389	0.953133
2216	mmu-miR-297	17.1083	19.1584	11.7095	9.50741	0.861547
2206	mmu-miR-297	17.7568	19.3853	10.1018	7.69997	0.798004
552	mmu-miR-297b	19.9058	24.3292	21.6121	7.36588	0.951922
532	mmu-miR-297b	17.8955	13.2145	9.52378	5.33621	0.713736
2257	mmu-miR-297b	12.9494	15.8904	10.3712	7.57939	0.927172
542	mmu-miR-297b	7.71635	24.0612	9.4242	10.734	0.952983
2237	mmu-miR-297b	4.17813	16.0739	4.87879	7.08742	0.970767
3942	mmu-miR-297b	1	17.7979	21.6637	15.4886	0.487449
2247	mmu-miR-297b	1	14.2993	8.19937	19.2422	0.790825
2278	mmu-miR-298	338.074	51.5342	284.764	39.9291	0.472131
583	mmu-miR-298	359.041	54.3016	396.478	54.249	0.652066
573	mmu-miR-298	352.088	62.9102	381.061	46.6313	0.730161
563	mmu-miR-298	342.814	61.4146	318.823	66.4654	0.81475
2288	mmu-miR-298	351.887	70.7874	337.31	47.0286	0.882742
2268	mmu-miR-298	286.153	47.3521	275.974	42.9027	0.894743
3425	mmu-miR-298	449.377	113.037	432.667	90.4319	0.920239
2350	mmu-miR-29a	41797.9	455.325	43225.7	389.652	0.0182648
2340	mmu-miR-29a	42435.1	251.539	39911.2	1251.68	0.0505456
635	mmu-miR-29a	41592.9	454.93	39851.9	1179.99	0.174215
2433	mmu-miR-300	824.159	99.8567	556.446	34.7486	0.019052
718	mmu-miR-300	677.399	73.497	479.028	44.8168	0.0358155
3580	mmu-miR-300	844.278	117.089	579.055	47.7756	0.0496331
728	mmu-miR-300	687.899	81.446	521.103	36.8946	0.0885944
2423	mmu-miR-300	725.624	115.688	513.519	28.6994	0.0972785
738	mmu-miR-300	652.866	36.9528	550.641	44.4665	0.122657
759	mmu-miR-301	978.222	59.5292	855.196	63.9587	0.200355
3611	mmu-miR-301	1140.22	82.8505	1035.25	51.1019	0.323582
2464	mmu-miR-301	983.421	70.1422	901.637	30.1623	0.336958
749	mmu-miR-301	943.171	105.818	820.966	64.9787	0.360057
2454	mmu-miR-301	900.392	95.9545	803.096	49.799	0.407291
2474	mmu-miR-301	1037.56	64.6592	1001.68	73.9485	0.74257
769	mmu-miR-301	1088.05	77.066	1061.15	55.8711	0.801485
3642	mmu-miR-301b	131.495	47.9158	194.782	29.5953	0.320665
800	mmu-miR-301b	128.508	39.4289	173.219	23.3921	0.401203
2505	mmu-miR-301b	127.267	45.6838	149.735	19.4391	0.689944
790	mmu-miR-301b	126.025	29.871	141.347	25.7386	0.739702
2495	mmu-miR-301b	114.485	46.0499	129.396	15.6273	0.785226
780	mmu-miR-301b	116.622	36.4364	129.472	19.1514	0.786725
2485	mmu-miR-301b	103.461	31.1179	111.09	9.39282	0.843385
831	mmu-miR-302	9.54953	14.6631	9.57558	9.90145	0.991811
2536	mmu-miR-302	8.05529	9.16286	2.6383	8.81345	0.800916
811	mmu-miR-302	3.93585	16.0567	3.50302	5.42324	0.993543
2526	mmu-miR-302	6.62068	18.1263	1.80115	9.81919	0.87357
821	mmu-miR-302	23.1128	29.098	1	10.6923	0.567701
3673	mmu-miR-302	1	20.2691	7.51784	11.2572	0.802695
2516	mmu-miR-302	2.62795	21.4047	1	8.14511	0.939816
3704	mmu-miR-302b	1.26834	21.1587	5.80126	7.16313	0.873968
2557	mmu-miR-302b	5.63321	14.081	1	5.81491	0.815948
862	mmu-miR-302b	1	13.3019	1.45261	9.33679	0.945287
842	mmu-miR-302b	1	18.3542	1	7.67194	0.992709
852	mmu-miR-302b	1	9.2787	1	8.45229	0.992741
2547	mmu-miR-302b	1	13.5552	1	6.0655	0.992729
2567	mmu-miR-302b	1	10.3608	1	8.16746	0.992737
3735	mmu-miR-302b*	4.33911	19.8874	9.04303	12.4126	0.873818
893	mmu-miR-302b*	1.86435	12.6967	1	10.0981	0.965213
2598	mmu-miR-302b*	1.52183	11.7874	1	6.82864	0.951581
873	mmu-miR-302b*	1.36648	15.8111	1	9.28973	0.966259
2578	mmu-miR-302b*	1.11282	10.0411	1	9.44391	0.966951
2588	mmu-miR-302b*	1	13.0824	1	11.1941	0.98691
883	mmu-miR-302b*	1	18.1873	1	13.7416	0.998528
3766	mmu-miR-302c	20.168	23.8063	25.5418	17.4605	0.878848
924	mmu-miR-302c	21.0737	23.648	18.0238	13.2028	0.938098
2619	mmu-miR-302c	8.32385	22.4895	9.69051	10.8473	0.959571
914	mmu-miR-302c	7.35172	22.096	7.92767	14.362	0.979248
2609	mmu-miR-302c	4.20186	24.282	3.60537	11.7581	0.993778
904	mmu-miR-302c	1.63141	12.8057	5.67104	10.4512	0.861961
2629	mmu-miR-302c	1	21.5926	12.5516	13.554	0.70133
3797	mmu-miR-302c*	42.7304	40.2275	40.6648	22.633	0.976957
2660	mmu-miR-302c*	29.7141	27.6903	20.6306	15.2535	0.825867
955	mmu-miR-302c*	23.0783	22.9734	24.3037	13.2056	0.964298
2650	mmu-miR-302c*	22.1214	16.581	23.9483	18.5167	0.948303
945	mmu-miR-302c*	28.9808	28.7169	12.6886	13.4261	0.68839
2640	mmu-miR-302c*	15.86	22.7885	19.5316	13.6589	0.9081
935	mmu-miR-302c*	15.3676	24.3549	16.4919	10.3726	0.966613
976	mmu-miR-302d	10.63	18.5367	6.38247	9.20256	0.889666
986	mmu-miR-302d	2.79941	14.6175	7.01105	11.0482	0.865642
2691	mmu-miR-302d	2.32975	10.958	7.91561	8.75209	0.792723
966	mmu-miR-302d	2.86195	18.9236	2.09326	9.38667	0.986328
2681	mmu-miR-302d	3.04674	13.6321	1.12397	9.08396	0.944525
2671	mmu-miR-302d	2.32906	17.6628	1	10.0477	0.96858
3828	mmu-miR-302d	1	23.91	19.7587	17.3716	0.592692
3890	mmu-miR-30a-5p	25121.1	454.066	25863.6	426.193	0.235452
1038	mmu-miR-30a-5p	23355.1	213.391	23566.9	253.488	0.526491
1028	mmu-miR-30a-5p	22884.5	312.129	22671.7	175.352	0.567271
2733	mmu-miR-30a-5p	24012.2	270.568	23930.9	313.428	0.854472
2774	mmu-miR-30b	37410.2	490.954	34844.3	1457.95	0.098933
1079	mmu-miR-30b	35647.1	526.054	34889.6	620.785	0.361396
1110	mmu-miR-30c	32586.2	339.481	33458.4	541.59	0.174796
2805	mmu-miR-30c	34410	374.339	34159.5	1341.49	0.865347
3559	mmu-miR-32	33.3046	23.9747	59.1992	17.8286	0.488471
1265	mmu-miR-32	27.6118	18.0052	28.0745	13.7411	0.98058
2970	mmu-miR-32	20.5539	13.1661	32.4589	16.7908	0.678193
2960	mmu-miR-32	18.2143	22.3125	32.892	19.2283	0.68839
2950	mmu-miR-32	13.9509	24.0028	29.6246	14.8744	0.658727
1255	mmu-miR-32	13.1252	17.5796	22.6822	13.3025	0.743482
1245	mmu-miR-32	6.8334	15.2702	11.3869	11.6382	0.859817
1276	mmu-miR-320	8060.24	262.55	7524.75	240.66	0.143968
3001	mmu-miR-320	8471.59	256.932	8046.61	195.659	0.202369
3590	mmu-miR-320	8836.99	244.758	9199.39	198.453	0.258121
2981	mmu-miR-320	8506.19	289.549	8154.25	180.364	0.317906
2991	mmu-miR-320	8474.23	211.316	8771.37	260.457	0.381837
1296	mmu-miR-320	8076.28	141.675	8195.56	184.042	0.613045
3416	mmu-miR-322	1706.17	119.221	1311.81	85.9506	0.0112349
1731	mmu-miR-322	1440.97	117.785	1093.97	54.4803	0.0121007
1711	mmu-miR-322	1409.55	121.72	1118.43	54.9819	0.040643
16	mmu-miR-322	1577.58	112.594	1330.29	92.9227	0.11037
78	mmu-miR-324-3p	459.058	78.9504	607.864	49.206	0.138333
3478	mmu-miR-324-3p	541.785	63.9702	602.81	47.8839	0.481817
1783	mmu-miR-324-3p	440.663	61.0846	390.594	43.6008	0.552796
1793	mmu-miR-324-3p	477.633	59.4643	434.48	27.6194	0.563755
1773	mmu-miR-324-3p	457.367	50.5591	416.039	46.0314	0.594858
68	mmu-miR-324-3p	481.525	88.0427	434.439	48.9857	0.671804
88	mmu-miR-324-3p	504.533	76.1039	528.203	51.58	0.80562
1814	mmu-miR-324-5p	605.713	69.1345	419.371	31.1705	0.0268832
1804	mmu-miR-324-5p	561.005	40.1463	461.28	47.0162	0.155958
1824	mmu-miR-324-5p	572.45	55.5335	474.299	40.6273	0.204622
109	mmu-miR-324-5p	615.922	85.9683	500.553	55.8387	0.30084
99	mmu-miR-324-5p	539.74	69.3076	447.075	42.1788	0.302882
3509	mmu-miR-324-5p	639.73	86.5272	539.045	48.8801	0.353234
119	mmu-miR-324-5p	610.039	47.899	542.281	47.2685	0.373172
1855	mmu-miR-325	219.59	42.0549	178.182	19.0382	0.450166
150	mmu-miR-325	270.656	46.2987	228.908	30.2782	0.515716
130	mmu-miR-325	229.767	57.2304	195.925	18.8739	0.626638
1845	mmu-miR-325	175.268	32.6863	154.668	24.9917	0.681924
140	mmu-miR-325	246.618	43.7296	232.442	29.6041	0.822888
3540	mmu-miR-325	287.469	53.6576	279.32	52.1035	0.92895
1835	mmu-miR-325	172.602	44.5337	172.175	30.4327	0.998121
3571	mmu-miR-326	96.7486	29.9129	128.098	35.2485	0.557048
1866	mmu-miR-326	55.2138	17.0331	45.0995	20.5647	0.777841
1886	mmu-miR-326	70.2211	44.7594	55.6751	19.1264	0.804623
161	mmu-miR-326	75.1904	31.2678	67.178	19.5731	0.865631
181	mmu-miR-326	93.3186	19.7008	87.6408	21.3815	0.88561
1876	mmu-miR-326	52.8576	20.7753	48.0152	13.071	0.889054
171	mmu-miR-326	99.995	30.912	99.2368	32.6037	0.995953
202	mmu-miR-328	908.742	67.6541	1085	73.9457	0.101479
3602	mmu-miR-328	993.901	153.022	1261.99	101.934	0.15959
1897	mmu-miR-328	1037.03	88.8741	1193.12	68.0351	0.189956
212	mmu-miR-328	980.325	95.8012	1091.42	76.7547	0.390435
1917	mmu-miR-328	1021.53	83.4362	1108.09	65.0213	0.441335
1907	mmu-miR-328	1013.45	84.5172	1065.16	64.885	0.645083
192	mmu-miR-328	992.509	75.7946	984.161	63.5566	0.94513
233	mmu-miR-329	5405.04	285.071	4557.54	306.878	0.0481363
3633	mmu-miR-329	5659.06	387.781	4798.76	225.736	0.0608664
1928	mmu-miR-329	4500.2	246.864	3960.73	147.918	0.0695953
264	mmu-miR-33	25.608	18.2815	25.6462	12.7923	0.991613
3664	mmu-miR-33	14.2765	29.1563	39.0718	28.4825	0.604679
254	mmu-miR-33	18.0324	11.4377	25.7847	16.1442	0.773215
274	mmu-miR-33	15.7377	17.1316	26.3698	13.8761	0.7166
1979	mmu-miR-33	11.2271	27.1167	6.19222	5.15193	0.894875
1969	mmu-miR-33	1	14.925	2.31701	7.28596	0.91806
1959	mmu-miR-33	1	17.3443	1	11.745	0.992706
305	mmu-miR-330	484.043	32.2978	617.118	49.0155	0.0450558
1990	mmu-miR-330	442.905	58.3853	584.742	37.4463	0.065406
2010	mmu-miR-330	483.451	56.3802	597.086	35.9426	0.126764
3695	mmu-miR-330	498.548	65.3719	645.236	66.9775	0.146219
295	mmu-miR-330	504.283	91.0555	603.001	69.8605	0.416048
2000	mmu-miR-330	515.053	67.9321	543.07	48.1559	0.751855
285	mmu-miR-330	518.302	78.4073	523.33	32.7215	0.949504
2031	mmu-miR-331	969.635	69.9313	737.781	70.5297	0.0314804
336	mmu-miR-331	1006.09	67.3965	894.31	49.5524	0.2262
3726	mmu-miR-331	1024.16	100.657	900.533	72.6732	0.354345
316	mmu-miR-331	916.054	107.558	818.604	50.5684	0.447902
326	mmu-miR-331	965.008	95.8205	870.05	69.0363	0.457036
2021	mmu-miR-331	886.161	71.2571	813.119	59.0297	0.47322
2041	mmu-miR-331	896.911	95.9888	822.404	34.7136	0.504397
2072	mmu-miR-335	7163.81	260.933	6498.16	140.69	0.0294734
2052	mmu-miR-335	6596.46	297.454	6452.74	293.116	0.742587
2083	mmu-miR-337	1653.03	125.538	1315.5	56.592	0.0210459
409	mmu-miR-338	26847.2	361.792	27628.9	261.033	0.0835346
2124	mmu-miR-338	28837.9	370.708	28493.6	156.606	0.406657
2155	mmu-miR-339	107.716	34.4815	55.7229	10.9662	0.243098
450	mmu-miR-339	124.464	35.7018	71.0072	18.1518	0.27001
2165	mmu-miR-339	96.0433	24.2951	59.5653	14.8759	0.32205
2145	mmu-miR-339	92.1692	19.8987	54.3793	23.3987	0.333733
440	mmu-miR-339	108.006	32.5306	75.1667	25.8341	0.513427
460	mmu-miR-339	113.69	29.0352	93.0617	25.1182	0.663337
3850	mmu-miR-339	120.226	59.284	108.924	40.9099	0.895013
3881	mmu-miR-340	174.692	57.2461	290.718	40.3757	0.134758
471	mmu-miR-340	147.347	39.2327	224.561	22.131	0.143011
2196	mmu-miR-340	178.129	24.4934	238.203	22.7618	0.14464
2176	mmu-miR-340	117.421	41.3799	191.076	23.0938	0.180624
491	mmu-miR-340	225.677	32.9977	292.902	36.0688	0.233723
481	mmu-miR-340	180.859	59.298	240.043	26.6126	0.412246
2186	mmu-miR-340	157.945	24.641	178.091	26.7106	0.643001
574	mmu-miR-344	180.99	45.9063	127.163	23.9332	0.372835
3426	mmu-miR-344	192.155	59.5414	138.706	33.0927	0.488411
2279	mmu-miR-344	129.248	34.65	100.061	26.8861	0.579925
2289	mmu-miR-344	141.256	26.4216	121.439	23.3465	0.653601
2269	mmu-miR-344	130.834	39.3924	113.478	13.6855	0.733933
584	mmu-miR-344	161.477	54.8502	144.473	22.8422	0.808044
564	mmu-miR-344	156.25	43.1858	144.014	39.8568	0.86188
605	mmu-miR-345	465.161	73.2395	291.648	33.6352	0.0512852
3457	mmu-miR-345	529.033	74.8332	352.535	39.2585	0.057625
615	mmu-miR-345	464.959	60.4084	351.255	36.5784	0.150762
2300	mmu-miR-345	436.92	55.1703	331.282	39.9542	0.168079
595	mmu-miR-345	401.064	48.4341	330.302	30.0886	0.28062
3488	mmu-miR-346	3514.92	130.096	3044.84	173.496	0.0374087
636	mmu-miR-346	3408.05	162.589	3039.8	138.553	0.0984605
646	mmu-miR-346	3414.6	173.371	3626.8	98.9161	0.302383
2331	mmu-miR-346	2699.6	195.501	2878.23	115.068	0.441401
2351	mmu-miR-346	3007.81	206.378	3127.05	95.0635	0.605743
626	mmu-miR-346	3190.58	189.159	3066.58	195.432	0.664569
3550	mmu-miR-34b	54.688	24.9867	37.784	18.1057	0.670337
698	mmu-miR-34b	28.3634	18.2387	21.4161	8.0471	0.810821
708	mmu-miR-34b	34.5966	29.4756	25.6428	14.3136	0.833406
688	mmu-miR-34b	14.2324	20.3913	22.7477	13.8876	0.787299
2403	mmu-miR-34b	19.0587	19.3062	13.1357	11.4121	0.852948
2413	mmu-miR-34b	14.5613	17.4629	16.8779	13.1501	0.930823
2393	mmu-miR-34b	18.5084	21.3117	7.7758	11.3908	0.745684
2444	mmu-miR-34c	65.3887	25.0887	31.8615	12.7825	0.358729
719	mmu-miR-34c	65.463	18.9467	44.2592	24.4009	0.592087
739	mmu-miR-34c	77.0649	37.2367	59.2293	23.8419	0.739684
729	mmu-miR-34c	56.8232	28.4086	45.9477	19.094	0.803954
2434	mmu-miR-34c	60.1129	33.0895	25.5186	18.5567	0.45707
2424	mmu-miR-34c	59.761	34.7813	24.487	15.0068	0.447598
3581	mmu-miR-34c	100.548	32.329	77.6516	27.3759	0.656105
760	mmu-miR-350	3815.32	188.547	4095.08	161.744	0.271219
2465	mmu-miR-350	3929.95	236.321	4185.94	169.44	0.386484
3612	mmu-miR-350	5111.42	211.08	5320.49	165.527	0.443632
3674	mmu-miR-361	8614.7	288.166	9359.71	228.056	0.0462267
2527	mmu-miR-361	8062.17	167.551	8450.61	207.713	0.154911
822	mmu-miR-361	8085.02	203.152	8382.48	224.499	0.333846
863	mmu-miR-362	273.499	36.4711	169.798	16.2912	0.0312934
2568	mmu-miR-362	268.645	38.2635	163.474	22.5794	0.0458914
853	mmu-miR-362	251.236	63.3871	122.419	22.4781	0.0886978
2548	mmu-miR-362	268.271	41.6404	166.781	31.0652	0.0923039
3705	mmu-miR-362	260.024	45.9825	160.854	28.2628	0.111672
843	mmu-miR-362	239.883	43.2625	152.768	27.5522	0.144342
2579	mmu-miR-363	184.882	40.9699	247.422	23.5471	0.2539
3736	mmu-miR-363	253.586	42.8798	302.775	23.5331	0.382451
874	mmu-miR-363	176.344	33.046	217.066	28.4677	0.424842
2589	mmu-miR-363	199.064	24.3721	226.036	16.0195	0.462456
894	mmu-miR-363	213.299	43.6715	259.837	37.5058	0.472169
2599	mmu-miR-363	223.836	43.8574	264.544	26.1375	0.484891
884	mmu-miR-363	187.905	43.5559	200.347	24.6476	0.823088
3798	mmu-miR-367	7.87329	24.6118	31.6128	16.5743	0.522651
2651	mmu-miR-367	19.9536	19.2528	5.03725	13.5719	0.643132
956	mmu-miR-367	24.0754	18.6347	3.29056	8.39814	0.470682
936	mmu-miR-367	2.68475	20.5429	3.05372	10.5036	0.983149
946	mmu-miR-367	1	20.6993	4.78945	11.373	0.886299
2661	mmu-miR-367	9.34387	22.6212	1	6.95392	0.775269
2641	mmu-miR-367	1	16.2503	5.33139	11.9868	0.843153
987	mmu-miR-369-3p	1	10.0219	1	10.6065	0.996995
3829	mmu-miR-369-3p	1	14.5352	25.4689	13.384	0.354427
2682	mmu-miR-369-3p	1	17.3248	2.64793	6.38032	0.913344
967	mmu-miR-369-3p	1	21.6629	1	6.49385	0.995113
977	mmu-miR-369-3p	1	11.5375	1	6.20424	0.992738
2672	mmu-miR-369-3p	1	15.2208	1	5.72812	0.992722
2692	mmu-miR-369-3p	1	19.6417	1	8.81138	0.992704
3860	mmu-miR-369-5p	86.2689	31.9905	170.607	31.3809	0.108291
998	mmu-miR-369-5p	45.6424	17.7604	68.6807	17.9716	0.482927
2723	mmu-miR-369-5p	60.7931	24.1807	80.8673	20.4208	0.606255
1008	mmu-miR-369-5p	53.3253	25.3663	71.8544	14.4365	0.61187
2703	mmu-miR-369-5p	56.3811	31.2442	77.785	21.7479	0.635657
2713	mmu-miR-369-5p	91.2147	27.66	72.4601	18.3135	0.655481
1018	mmu-miR-369-5p	77.7131	28.4061	94.3942	22.2639	0.698381
1049	mmu-miR-370	141.465	38.1832	82.7031	18.8855	0.249367
2754	mmu-miR-370	144.131	27.0355	90.2385	29.1852	0.263395
1039	mmu-miR-370	103.012	25.5248	62.4104	20.1161	0.320667
2744	mmu-miR-370	125.205	38.7208	73.1263	26.0825	0.345724
2734	mmu-miR-370	117.025	41.1956	68.239	26.7936	0.398458
3891	mmu-miR-370	184.389	52.244	126.841	30.2036	0.405046
1029	mmu-miR-370	109.102	42.7865	75.3432	18.3427	0.542202
3922	mmu-miR-374-3p	1.12442	21.9153	16.4894	12.8179	0.638842
2775	mmu-miR-374-3p	14.239	16.9534	1	6.74844	0.5942
2785	mmu-miR-374-3p	12.7522	15.3857	1	6.90073	0.614853
1080	mmu-miR-374-3p	10.4067	20.3142	1	9.89084	0.74099
2765	mmu-miR-374-3p	1	13.1968	1	8.02806	0.970414
1060	mmu-miR-374-3p	1	18.7976	1	6.20678	0.983488
1070	mmu-miR-374-3p	1	20.1328	1	7.23007	0.992704
3436	mmu-miR-375	55.5674	26.2535	65.0847	23.9651	0.819833
1142	mmu-miR-375	28.9881	23.6456	33.485	10.6926	0.88734
2837	mmu-miR-375	44.9815	20.303	43.0783	23.388	0.968431
2847	mmu-miR-375	41.9283	29.5965	37.6895	22.9575	0.933071
2827	mmu-miR-375	47.3423	38.3576	24.6054	15.4846	0.651805
1132	mmu-miR-375	31.3801	28.9551	20.6004	13.8353	0.79519
1122	mmu-miR-375	16.7364	28.1808	27.1123	17.6068	0.794198
1173	mmu-miR-376a	284.037	52.6324	310.674	24.7719	0.680523
1153	mmu-miR-376a	270.413	39.7334	293.875	41.2881	0.712503
3467	mmu-miR-376a	342.82	51.8617	369.981	43.6945	0.713276
2858	mmu-miR-376a	258.297	69.9141	284.52	17.5029	0.736343
1163	mmu-miR-376a	269.198	64.1163	283.349	24.8942	0.846538
2868	mmu-miR-376a	310.629	51.4328	321.385	31.7189	0.867828
2878	mmu-miR-376a	325.236	39.7949	328.898	27.4854	0.940846
1184	mmu-miR-376a*	40.5123	23.1055	57.5256	14.3045	0.622148
1204	mmu-miR-376a*	87.6259	28.7803	68.1086	14.3054	0.633446
2899	mmu-miR-376a*	64.9191	13.7184	80.3792	20.9887	0.633671
2909	mmu-miR-376a*	88.4997	28.8958	77.0155	11.8731	0.776907
2889	mmu-miR-376a*	58.5637	36.8414	64.7782	20.914	0.894493
1194	mmu-miR-376a*	63.3879	25.2593	59.6814	22.3309	0.936566
3498	mmu-miR-376a*	102.191	37.9727	104.424	22.1759	0.958351
3591	mmu-miR-376c	360.721	44.4151	454.069	32.5658	0.136489
1277	mmu-miR-376c	163.727	41.0927	239.7	29.9558	0.193609
3002	mmu-miR-376c	261.221	46.3114	348.009	38.8822	0.201731
2992	mmu-miR-376c	287.909	45.2293	347.168	29.9471	0.33648
1297	mmu-miR-376c	231.068	63.6244	278.99	34.8623	0.545757
2982	mmu-miR-376c	218.888	54.5191	250.858	21.7489	0.625183
1287	mmu-miR-376c	241.74	40.7993	266.981	45.3307	0.707596
3448	mmu-miR-378	187.248	39.1338	138.695	24.1475	0.373462
58	mmu-miR-378	181.536	34.8544	152.639	25.2206	0.577524
38	mmu-miR-378	175.496	56.5549	142.935	26.5904	0.650849
48	mmu-miR-378	198.64	39.5027	176.265	24.0279	0.686782
1743	mmu-miR-378	134.849	28.0397	118.255	25.855	0.726089
1763	mmu-miR-378	122.437	22.5137	116.852	17.2181	0.885185
1753	mmu-miR-378	131.603	29.5148	125.588	17.6175	0.894452
1825	mmu-miR-380-3p	774.844	66.4634	590.283	44.0429	0.0362389
120	mmu-miR-380-3p	793.529	52.2091	706.396	35.1347	0.222834
1815	mmu-miR-380-3p	701.018	106.986	559.029	35.9437	0.243829
110	mmu-miR-380-3p	798.807	57.1819	750.46	23.7114	0.495057
3510	mmu-miR-380-3p	746.705	100.684	680.735	37.4807	0.573978
1805	mmu-miR-380-3p	557.256	59.8447	517.82	36.9682	0.621254
100	mmu-miR-380-3p	694.855	102.64	637.946	56.4255	0.655937
1846	mmu-miR-380-5p	301.93	47.9866	230.909	24.0522	0.253418
151	mmu-miR-380-5p	330.288	32.9015	292.023	24.2354	0.439109
1836	mmu-miR-380-5p	265.127	44.3978	237.06	41.5233	0.690106
1856	mmu-miR-380-5p	270.879	50.1089	250.486	32.6846	0.770766
131	mmu-miR-380-5p	267.707	38.3613	251.256	34.433	0.789488
3541	mmu-miR-380-5p	313.406	53.2252	293.115	52.2183	0.813053
141	mmu-miR-380-5p	325.345	45.0212	333.393	44.0855	0.902447
182	mmu-miR-381	544.913	64.9902	396.599	27.0588	0.0597885
172	mmu-miR-381	531.624	45.7022	405.084	38.0992	0.0621545
1867	mmu-miR-381	450.337	59.0527	343.373	28.9568	0.149715
162	mmu-miR-381	480.163	55.8351	379.403	42.0787	0.199209
1887	mmu-miR-381	487.824	67.1096	388.531	23.7317	0.213278
3572	mmu-miR-381	524.843	63.0694	443.673	40.2393	0.331645
1908	mmu-miR-382	9040.42	348.79	8018.55	247.743	0.0195219
213	mmu-miR-382	9342.95	241.528	8649.76	161.745	0.0208068
3603	mmu-miR-382	9388.42	370.249	9018.17	220.779	0.404294
1918	mmu-miR-382	8776.2	251.226	8611.08	180.712	0.609471
193	mmu-miR-382	9132.52	378.454	8961	219.531	0.707116
1898	mmu-miR-382	8638.99	235.239	8584.85	386.985	0.913817
327	mmu-miR-410	1485.46	98.597	1274.28	66.5326	0.0980901
2042	mmu-miR-410	1457.98	73.4364	1352.59	79.8577	0.370575
3727	mmu-miR-410	1433.34	144.315	1501.84	89.9684	0.693655
317	mmu-miR-410	1362.01	114.321	1312.85	58.7673	0.725789
2022	mmu-miR-410	1308.49	53.2641	1276.57	82.4321	0.770727
337	mmu-miR-410	1494.18	87.1946	1476.59	76.9212	0.894772
3758	mmu-miR-411	120.831	43.3047	213.52	42.431	0.173928
2053	mmu-miR-411	45.9958	18.3536	94.4504	24.5168	0.206432
2073	mmu-miR-411	86.8337	27.4464	133.522	16.7268	0.241164
368	mmu-miR-411	137.011	33.6439	186.861	28.9173	0.3365
358	mmu-miR-411	119.79	33.1043	144.357	12.2295	0.564199
348	mmu-miR-411	119.636	33.7257	134.337	28.554	0.771138
2063	mmu-miR-411	110.66	34.3111	112.525	20.3875	0.96158
2084	mmu-miR-412	51.8977	16.1163	17.2157	13.5112	0.235991
379	mmu-miR-412	64.7784	23.4687	29.3968	13.3785	0.31683
399	mmu-miR-412	90.1131	30.4809	46.7399	17.0788	0.316996
389	mmu-miR-412	84.211	26.2362	49.8467	14.3502	0.369638
2094	mmu-miR-412	57.7581	28.6976	28.0449	13.1269	0.458252
2104	mmu-miR-412	39.44	13.4551	23.5229	15.8079	0.586404
3789	mmu-miR-412	62.0554	27.873	45.6596	26.6113	0.731595
2115	mmu-miR-422b	3228.57	108.624	2969.72	84.1126	0.0765378
2135	mmu-miR-422b	3189.83	87.5027	2946.07	107.067	0.0974951
430	mmu-miR-422b	3239.53	178.348	3062.3	53.1599	0.366106
3820	mmu-miR-422b	3391.78	206.332	3192.18	103.034	0.408134
410	mmu-miR-422b	3155.5	213.166	3104.37	102.121	0.841507
461	mmu-miR-423	299.976	72.29	328.503	96.1606	0.816867
3851	mmu-miR-423	161.512	52.7025	154.273	58.5226	0.940861
441	mmu-miR-423	286.876	114.661	285.3	120.43	0.99983
2146	mmu-miR-423	68.5411	36.5629	66.4391	37.8119	0.979711
451	mmu-miR-423	410.822	116.122	382.456	157.255	0.896448
2156	mmu-miR-423	89.085	25.2655	72.0446	24.3091	0.699202
2166	mmu-miR-423	85.7155	38.0261	59.3668	27.6668	0.6387
492	mmu-miR-424	5062.7	189.962	4706.58	68.6752	0.0916876
2197	mmu-miR-424	4692.69	164.279	4522.09	92.5085	0.390485
2177	mmu-miR-424	4473.65	186.141	4305.18	185.59	0.540041
472	mmu-miR-424	4777.32	233.129	4735.23	185.372	0.897873
2228	mmu-miR-425	96.8953	29.3261	65.4567	15.4992	0.450716
2218	mmu-miR-425	101.615	29.9474	78.0108	20.7176	0.601602
503	mmu-miR-425	125.451	56.845	89.6237	28.0573	0.622344
513	mmu-miR-425	127.875	41.4957	100.303	26.453	0.63648
523	mmu-miR-425	139.635	40.5431	113.023	34.2947	0.66995
2208	mmu-miR-425	77.6002	28.0576	69.4525	21.1733	0.857518
3913	mmu-miR-425	107.939	48.4628	116.746	34.2466	0.888642
544	mmu-miR-429	48.1438	17.7797	63.3828	18.1154	0.641483
3944	mmu-miR-429	50.3642	43.4349	69.4305	20.1087	0.725966
2259	mmu-miR-429	40.3144	19.8411	51.8531	16.6062	0.726485
2249	mmu-miR-429	62.3943	18.4475	51.8109	13.6724	0.739528
534	mmu-miR-429	56.8485	33.689	48.5811	15.476	0.861759
2239	mmu-miR-429	45.0102	36.6717	42.2821	10.894	0.960348
554	mmu-miR-429	76.4862	20.4541	74.9967	15.8523	0.972313
616	mmu-miR-433-3p	4191.82	194.893	3667.1	43.433	0.0118247
2342	mmu-miR-433-5p	347.231	51.5937	253.172	25.1594	0.15308
647	mmu-miR-433-5p	387.713	60.5082	287.03	31.1286	0.188651
637	mmu-miR-433-5p	339.465	59.7794	250.126	31.2186	0.240057
2332	mmu-miR-433-5p	299.639	28.3324	255.329	26.386	0.347687
3489	mmu-miR-433-5p	371.941	75.2591	306.813	29.6509	0.469455
627	mmu-miR-433-5p	324.584	58.8723	268.729	44.4193	0.500362
2352	mmu-miR-433-5p	298.346	38.9311	266.071	31.7953	0.586017
668	mmu-miR-434-3p	10445.3	351.069	9604.9	211.513	0.0452862
3520	mmu-miR-434-3p	11759.1	580.246	10608.5	165.744	0.0611566
2383	mmu-miR-434-3p	10086.1	265.232	10733	221.236	0.0658017
2373	mmu-miR-434-3p	10160.7	432.188	9269.77	229.869	0.0748297
658	mmu-miR-434-3p	9973.07	379.501	11033.4	482.017	0.0862707
2363	mmu-miR-434-3p	9574.75	387.543	10518.4	464.913	0.121611
689	mmu-miR-434-5p	1130.44	137.264	801.522	66.565	0.0414189
730	mmu-miR-448	35.9486	15.4444	25.5776	8.70825	0.693817
740	mmu-miR-448	33.8491	14.0207	24.9847	15.5679	0.766585
2435	mmu-miR-448	16.1704	21.6385	18.8995	6.98916	0.921927
3582	mmu-miR-448	16.5621	15.7239	27.72	17.5595	0.716919
720	mmu-miR-448	20.4607	17.5838	17.4896	9.97462	0.92351
2425	mmu-miR-448	18.2689	13.7306	6.53345	17.7121	0.706517
2445	mmu-miR-448	1	11.4319	7.26573	6.2035	0.743805
2456	mmu-miR-449	71.8612	29.7779	26.5202	13.9719	0.27164
2466	mmu-miR-449	72.2026	22.79	42.212	17.5055	0.419715
771	mmu-miR-449	77.2101	38.4256	55.9705	19.7088	0.68501
761	mmu-miR-449	65.2312	15.8903	58.7712	20.0465	0.854738
751	mmu-miR-449	47.8428	19.8544	53.6367	20.9067	0.867746
2476	mmu-miR-449	32.5987	26.341	36.4479	10.9861	0.908787
3613	mmu-miR-449	65.0098	32.823	63.2011	11.1132	0.973557
3644	mmu-miR-449b	86.3514	46.1798	73.3987	35.9107	0.852833
792	mmu-miR-449b	56.8177	27.5883	49.5325	24.9151	0.879194
802	mmu-miR-449b	49.6236	40.1732	54.6718	26.5092	0.921001
782	mmu-miR-449b	61.9366	32.9068	34.4198	25.728	0.586767
2497	mmu-miR-449b	41.1149	28.2902	25.2668	21.7139	0.723605
2487	mmu-miR-449b	33.0811	31.0657	26.0741	14.583	0.8758
2507	mmu-miR-449b	8.67408	18.0392	28.8754	21.8941	0.572357
833	mmu-miR-450	253.949	63.5471	429.482	31.5155	0.0255602
2528	mmu-miR-450	224.905	37.9139	356.631	36.9342	0.0299415
3675	mmu-miR-450	323.99	69.3921	476.881	33.2312	0.0704388
823	mmu-miR-450	250.209	44.2916	358.432	37.8998	0.100687
813	mmu-miR-450	240.078	48.7567	367.6	51.7904	0.105098
854	mmu-miR-450b	10.4897	14.9142	1	5.46548	0.6676
2559	mmu-miR-450b	3.36726	14.5378	1	7.54318	0.897761
844	mmu-miR-450b	1	14.3919	1	7.63232	0.992722
864	mmu-miR-450b	1	9.98737	1	7.78283	0.99274
2549	mmu-miR-450b	1	14.3629	1	4.60183	0.992728
2569	mmu-miR-450b	1	12.9703	1	8.75552	0.992725
3706	mmu-miR-450b	1	12.0744	1	10.5388	0.992723
895	mmu-miR-450b*	29.9837	15.5897	16.468	5.27807	0.587033
885	mmu-miR-450b*	28.3978	17.9628	16.1745	7.28555	0.662129
3737	mmu-miR-450b*	34.5513	22.8431	22.0522	10.8663	0.714331
2590	mmu-miR-450b*	23.729	14.7802	15.4262	10.1477	0.755905
875	mmu-miR-450b*	24.8658	16.2239	7.11806	7.91744	0.501744
2580	mmu-miR-450b*	24.0255	27.1332	4.43966	9.30624	0.599916
2600	mmu-miR-450b*	10.1703	16.9859	10.408	8.86059	0.98564
947	mmu-miR-452	74.5509	25.4991	48.4287	22.7997	0.54216
957	mmu-miR-452	72.503	35.0703	53.9639	23.0858	0.717676
3799	mmu-miR-452	83.4076	42.8914	102.808	48.2613	0.782112
2662	mmu-miR-452	46.5487	30.1962	42.7439	18.0566	0.937158
2652	mmu-miR-452	41.8028	34.4082	44.9664	20.3144	0.940051
937	mmu-miR-452	50.3165	33.4939	47.3909	21.8241	0.958753
2642	mmu-miR-452	41.8675	22.8022	52.5452	29.0232	0.804934
2714	mmu-miR-455-5p	252.126	46.5805	102.759	22.6488	0.0128325
999	mmu-miR-455-5p	213.705	50.8253	77.3686	15.4942	0.0263818
1019	mmu-miR-455-5p	248.516	39.8246	123.333	27.9169	0.0277527
2704	mmu-miR-455-5p	240.605	55.4388	98.7034	28.4208	0.0445327
3861	mmu-miR-455-5p	277.907	63.8671	145.151	24.7064	0.0842762
2724	mmu-miR-455-5p	228.93	48.035	122.385	29.0127	0.0984825
3892	mmu-miR-463	1	14.292	3.19734	12.3275	0.89836
1050	mmu-miR-463	1	17.1988	2.88331	8.81989	0.909018
2745	mmu-miR-463	1	14.7316	1.1891	4.47805	0.952525
1040	mmu-miR-463	1	13.5161	1.07825	7.0037	0.956025
2735	mmu-miR-463	1	16.6226	1	6.57138	0.994253
1030	mmu-miR-463	1	10.777	1	5.18785	0.992744
2755	mmu-miR-463	1	14.7595	1	5.40486	0.992725
1081	mmu-miR-464	4.77949	12.2634	1	5.99675	0.83286
3923	mmu-miR-464	1	18.2702	2.78996	5.77834	0.911232
1071	mmu-miR-464	1	13.216	1	5.68697	0.992477
1061	mmu-miR-464	1	19.0081	1	5.97591	0.992709
2766	mmu-miR-464	1	11.4955	1	4.02792	0.992743
2776	mmu-miR-464	1	11.869	1	5.85957	0.992737
2786	mmu-miR-464	1	18.5646	1	7.57292	0.992708
3954	mmu-miR-465	22.4614	25.3199	29.203	18.6414	0.857044
1112	mmu-miR-465	16.0867	22.6352	13.261	12.2186	0.940594
2807	mmu-miR-465	10.7473	6.10283	9.97589	9.66531	0.975723
1102	mmu-miR-465	14.4444	23.405	4.71904	5.14547	0.768048
1092	mmu-miR-465	7.56887	17.0991	5.15622	9.02386	0.937042
2817	mmu-miR-465	3.81667	7.86094	3.51869	10.4608	0.996109
2797	mmu-miR-465	1	19.9026	9.87601	19.5797	0.776568
2838	mmu-miR-466	56.6849	16.9436	140.482	18.5527	0.0111392
1123	mmu-miR-466	44.5755	21.8055	102.604	21.9545	0.133869
2828	mmu-miR-466	53.8781	24.4486	124.853	39.9002	0.192118
1133	mmu-miR-466	57.6654	30.9449	111.656	24.5376	0.25185
3437	mmu-miR-466	103.325	55.7287	170.931	42.8495	0.382879
2848	mmu-miR-466	89.4396	50.4892	140.203	22.6952	0.417713
1143	mmu-miR-466	77.9083	30.3877	116.887	36.1109	0.4744
2869	mmu-miR-467*	45.8563	13.5255	93.1166	16.8719	0.108687
1164	mmu-miR-467*	37.392	17.2669	79.7887	17.5906	0.191053
3468	mmu-miR-467*	50.5489	23.3517	112.493	32.4361	0.193463
2859	mmu-miR-467*	41.8275	15.5248	75.5113	17.1715	0.27557
2879	mmu-miR-467*	37.9582	25.9447	79.508	24.0735	0.333752
1154	mmu-miR-467*	31.7002	19.0952	61.1836	15.5448	0.361354
1174	mmu-miR-467*	45.7995	19.3991	72.9396	17.6947	0.422956
2890	mmu-miR-467a	394.71	95.9386	527.583	86.6449	0.328502
1185	mmu-miR-467a	373.043	66.3316	430.596	72.5886	0.581999
1205	mmu-miR-467a	417.813	100.202	486.115	66.0158	0.587236
2900	mmu-miR-467a	470.024	88.5106	536.203	77.0079	0.591071
2910	mmu-miR-467a	476.382	82.9251	530.904	81.234	0.653708
3499	mmu-miR-467a	700.922	157.989	748.05	102.409	0.803089
1195	mmu-miR-467a	437.261	83.9939	457.768	52.4911	0.840857
1226	mmu-miR-467b	590.207	59.7709	381.603	49.0544	0.0148766
2931	mmu-miR-467b	609.506	98.4778	491.02	51.1008	0.323738
2941	mmu-miR-467b	569.877	65.453	483.158	75.9203	0.428438
1236	mmu-miR-467b	509.049	105.324	415.608	54.3637	0.465873
1216	mmu-miR-467b	450.867	105.959	359.359	62.1581	0.490152
3530	mmu-miR-467b	729.963	131.712	647.579	52.8428	0.589029
2921	mmu-miR-467b	457.461	137.319	423.991	74.9044	0.845936
3561	mmu-miR-468	58.5777	33.5174	79.6698	27.282	0.673756
1267	mmu-miR-468	51.5413	29.168	35.0618	16.329	0.697678
1257	mmu-miR-468	50.1995	22.644	38.4916	10.0411	0.727897
2962	mmu-miR-468	33.7092	27.1239	46.6251	23.8237	0.762603
1247	mmu-miR-468	39.9599	22.8396	35.6861	18.2364	0.915959
2972	mmu-miR-468	31.8252	26.1509	38.5484	22.0476	0.866177
2952	mmu-miR-468	21.0095	21.4171	46.835	29.3712	0.554224
3592	mmu-miR-469	5.94769	23.314	26.6594	20.2154	0.587719
2993	mmu-miR-469	4.34159	15.2432	9.49176	11.4481	0.84188
2983	mmu-miR-469	8.69119	12.5366	4.25056	12.8111	0.871319
3003	mmu-miR-469	7.56259	17.1828	2.6815	10.2364	0.868931
1278	mmu-miR-469	5.10651	21.0763	2.2607	8.30345	0.933403
1288	mmu-miR-469	6.89743	15.9379	1.24853	9.0871	0.837503
1298	mmu-miR-469	1.83563	19.2683	1.51956	9.32366	0.998807
28	mmu-miR-470	48.1874	21.7598	58.8464	28.4853	0.800803
8	mmu-miR-470	48.9761	36.5816	52.3134	14.1917	0.936326
18	mmu-miR-470	64.1442	34.0519	62.4754	24.1834	0.980632
3418	mmu-miR-470	56.1065	32.7655	52.6455	28.8338	0.953946
1723	mmu-miR-470	25.512	16.67	28.89	16.1265	0.906455
1733	mmu-miR-470	24.0022	18.8816	26.8831	16.2844	0.922962
1713	mmu-miR-470	19.6532	12.3886	23.0948	22.488	0.911277
3449	mmu-miR-471	26.1642	19.3127	11.8802	11.2723	0.64474
59	mmu-miR-471	6.13824	26.7765	10.0085	10.6031	0.908923
1764	mmu-miR-471	5.93303	10.8363	1.13837	8.56105	0.833276
39	mmu-miR-471	1	14.8505	10.2595	8.28348	0.689861
49	mmu-miR-471	1	12.57	10.6612	9.80253	0.649901
1744	mmu-miR-471	1	10.9044	1	6.92787	0.964209
1754	mmu-miR-471	1	12.7107	1	6.88588	0.982924
1785	mmu-miR-483	112.772	51.1953	96.7557	36.5277	0.828477
90	mmu-miR-483	178.755	43.6022	192.546	43.6701	0.835962
80	mmu-miR-483	439.757	56.7759	440.69	51.4941	0.983828
3480	mmu-miR-483	342.689	124.5	346.169	104.921	0.97637
70	mmu-miR-483	271.71	71.2872	368.523	61.7084	0.339242
1775	mmu-miR-483	66.4235	22.9465	44.3419	17.6741	0.556537
1795	mmu-miR-483	46.3604	21.9894	48.4539	29.4602	0.955334
111	mmu-miR-484	2220.44	57.7318	1861.28	122.125	0.0123921
101	mmu-miR-484	2065.76	99.6715	1987.69	146.923	0.680681
1888	mmu-miR-485-5p	691.416	56.1318	827.46	28.1741	0.0535596
163	mmu-miR-485-5p	817.499	110.382	1007.39	89.6063	0.202791
183	mmu-miR-485-5p	859.988	80.4147	973.775	55.6152	0.277953
3573	mmu-miR-485-5p	864.971	72.9174	933.875	39.7944	0.443798
173	mmu-miR-485-5p	796.296	66.6159	857.809	42.2799	0.473347
1868	mmu-miR-485-5p	759.099	57.6587	726.249	29.2373	0.657853
1878	mmu-miR-485-5p	779.346	69.1648	823.398	71.2743	0.674703
194	mmu-miR-486	6156.4	240.78	5435.32	166.756	0.0169781
3666	mmu-miR-488	5.04308	21.5829	36.868	15.747	0.354589
266	mmu-miR-488	25.6197	32.5608	18.5831	10.6588	0.87507
256	mmu-miR-488	16.6086	22.6997	25.5699	13.2269	0.786653
276	mmu-miR-488	19.9261	23.0185	17.7403	10.8103	0.955248
1971	mmu-miR-488	1.10553	16.8167	7.38816	7.89988	0.806036
1981	mmu-miR-488	1	16.9559	9.6465	10.1798	0.727687
1961	mmu-miR-488	1	13.5164	4.12385	11.7321	0.866614
3697	mmu-miR-488*	31.125	26.446	53.907	16.582	0.555138
2002	mmu-miR-488*	19.5789	22.2316	30.3754	14.7997	0.748781
1992	mmu-miR-488*	14.0342	18.7027	21.0503	9.20697	0.80073
[truncated: 972 more rows]

## Sheet: Sheet2
	Experiment #2	Cy3: Control DRG		Cy5: Axotomised DRG
		Cy3		Cy5
Index	Probe_ID	Signal	StDev	Signal	StDev	p-value	log2 (Cy5/Cy3)
2	mmu-let-7a	25366.8	286.527	31705.4	475.24	0	0.321787
3412	mmu-let-7a	25132.7	240.722	30901.6	729.323	9.83658e-14	0.298115
22	mmu-let-7a	25232.1	315.264	30926.2	799.474	4.74452e-11	0.29357
1717	mmu-let-7a	26783.2	375.876	24818.3	299.447	7.2147e-05	-0.109929
1707	mmu-let-7a	26105.9	353.157	30461.4	1083.95	0.000134328	0.222604
1748	mmu-let-7b	22792.3	264.806	19545.8	181.745	0	-0.221687
33	mmu-let-7b	23096.3	237.183	26123.7	299.753	9.76996e-15	0.177697
43	mmu-let-7b	23505.4	293.661	21004.6	201.821	1.15777e-11	-0.162284
3443	mmu-let-7b	21957.1	309.205	24480.8	491.192	1.67906e-05	0.156962
1758	mmu-let-7b	22765.1	290.11	21476.5	372.605	0.00836876	-0.0840595
64	mmu-let-7c	23776.8	200.528	28275.5	329.183	0	0.250001
1779	mmu-let-7c	24119.9	388.752	21075	294.345	1.19717e-09	-0.194689
3474	mmu-let-7c	22887.7	263.91	26569.6	612.334	4.51846e-08	0.215205
74	mmu-let-7c	24409.9	276.909	22688	226.787	3.46007e-06	-0.105535
84	mmu-let-7c	23928.2	363.452	26838.3	767.689	0.000632668	0.165585
1810	mmu-let-7d	23644.7	308.249	20201.7	209.799	0	-0.227042
105	mmu-let-7d	24127.4	302.422	21234.5	198.06	9.54792e-15	-0.184261
95	mmu-let-7d	23589.1	279.019	26439.2	354.791	5.4975e-10	0.164561
3505	mmu-let-7d	22725	343.392	24904.6	365.557	1.78821e-05	0.132138
1820	mmu-let-7d	23361.2	204.655	21992.3	395.302	0.00295862	-0.0871168
146	mmu-let-7d*	1946.17	85.8714	1325.5	50.9662	2.22418e-08	-0.554097
136	mmu-let-7d*	1886.64	136.946	1199.37	68.6963	3.09364e-05	-0.653539
1851	mmu-let-7d*	1346.1	94.4519	927.242	43.1332	0.000281116	-0.537768
1841	mmu-let-7d*	1339.03	119.301	884.987	40.7312	0.000990776	-0.597457
126	mmu-let-7d*	1784.84	117.46	1367.54	63.9298	0.00421714	-0.384211
3536	mmu-let-7d*	1650.31	129.446	1254.52	43.5612	0.00783468	-0.395604
3567	mmu-let-7e	18732.9	470.922	21631.6	309.555	3.72642e-07	0.207561
157	mmu-let-7e	19506.7	335.718	22297.1	447.761	8.33595e-07	0.192889
1862	mmu-let-7e	17779.6	266.507	21009.6	737.553	4.18128e-05	0.240829
1903	mmu-let-7f	26024.1	359.798	22414.2	200.018	0	-0.215439
198	mmu-let-7f	26122.3	412.09	23439.1	323.664	6.10521e-07	-0.156368
3598	mmu-let-7f	24457.6	416.492	26030.7	323.526	0.00310082	0.0899336
1913	mmu-let-7f	25717.5	243.037	24286.5	401.527	0.00318054	-0.0825945
188	mmu-let-7f	25572.3	385.817	27423.3	557.699	0.00651511	0.100819
1934	mmu-let-7g	22943.9	336.576	18565	235.222	0	-0.305525
229	mmu-let-7g	23256.1	297.948	19513.8	215.825	0	-0.253118
1944	mmu-let-7g	22576.4	372.884	19895.7	287.737	3.10688e-08	-0.182359
239	mmu-let-7g	22922	404.958	21115.3	452.207	0.00381321	-0.118443
3660	mmu-let-7i	18754.6	359.022	20828	275.335	6.43098e-06	0.151277
1965	mmu-let-7i	19357.8	359.072	17994	221.655	0.00180171	-0.105399
301	mmu-miR-1	17320	354.562	14041.4	120.769	0	-0.30275
291	mmu-miR-1	17301.3	348.276	14199.7	243.498	1.33493e-12	-0.285019
1996	mmu-miR-1	16337.2	425.278	13026.9	163.299	1.54021e-12	-0.326667
2006	mmu-miR-1	16355.3	344.446	13761.6	196.499	2.30243e-10	-0.249103
281	mmu-miR-1	17208	232.123	14679.6	352.416	6.0971e-09	-0.22927
3691	mmu-miR-1	16428.9	232.554	15040.8	194.062	1.09591e-05	-0.127357
3753	mmu-miR-101a	3159.96	126.186	4467.82	107.699	9.4369e-14	0.499662
353	mmu-miR-101a	3244.46	144.909	4404.58	82.5816	4.77071e-11	0.441029
2048	mmu-miR-101a	3067.32	164.79	4359.38	126.126	2.51978e-09	0.507142
2068	mmu-miR-101a	3142.5	180.985	4007.04	40.7525	8.82528e-06	0.350623
343	mmu-miR-101a	3312.93	213.907	4266.87	85.2999	6.46675e-05	0.365071
363	mmu-miR-101a	3402.53	165.493	4129.19	100.056	0.000321428	0.279251
2058	mmu-miR-101a	3032.5	263.868	3860.98	74.3277	0.00324255	0.348462
3784	mmu-miR-101b	1721.41	146.954	2377.15	71.5111	0.000142557	0.465643
2079	mmu-miR-101b	1693.83	107.889	2188.94	67.5018	0.000286042	0.369946
384	mmu-miR-101b	1838.97	91.8257	2347.33	106.047	0.000661352	0.352119
425	mmu-miR-103	8983.79	264.618	7057.54	71.2461	1.6057e-11	-0.348159
405	mmu-miR-103	8988.34	178.44	7263.45	198.615	6.24538e-10	-0.3074
2120	mmu-miR-103	8971.47	269.125	7161.1	129.476	5.74215e-09	-0.325164
2130	mmu-miR-103	8772.95	349.428	7163.07	94.4847	1.78725e-05	-0.292485
446	mmu-miR-106a	1566.91	77.5115	3660.23	73.5616	0	1.22401
3846	mmu-miR-106a	1601.81	109.9	3621.65	99.0823	0	1.17695
436	mmu-miR-106a	1438.57	124.219	3311.85	95.0857	0	1.203
2141	mmu-miR-106a	1423.6	129.87	3430.85	115.949	0	1.26902
2151	mmu-miR-106a	1346.41	151.771	3020.98	40.7031	0	1.1659
456	mmu-miR-106a	1504.59	162.936	3213.14	46.6574	0	1.09461
3877	mmu-miR-106b	2720.11	141.459	3870.29	84.4044	4.16184e-11	0.508779
477	mmu-miR-106b	2810.1	152.573	4136.89	132.327	3.41337e-10	0.557929
2172	mmu-miR-106b	2795.14	153.557	3956.92	122.861	1.68128e-08	0.501459
467	mmu-miR-106b	2803.02	128.575	3550.29	76.5925	2.60642e-06	0.340953
487	mmu-miR-106b	2901.93	119.253	3600.6	77.449	4.03601e-06	0.311228
2192	mmu-miR-106b	2800.34	187.149	3582.37	61.5974	0.000143665	0.355314
2182	mmu-miR-106b	2760.2	168.249	3500.67	97.2645	0.000264012	0.34286
498	mmu-miR-107	8531.93	133.41	6576.8	108.662	0	-0.375485
2223	mmu-miR-107	8503.94	168.085	6798.25	84.1244	0	-0.322968
2213	mmu-miR-107	8537.54	218.866	6738	96.1107	6.9722e-13	-0.3415
518	mmu-miR-107	8731.91	297.048	6671.79	87.9092	1.55019e-10	-0.388222
3908	mmu-miR-107	7978.85	168.357	6916.26	123.265	1.45915e-06	-0.206188
2203	mmu-miR-107	8465.66	266.69	7503.03	214.776	0.0070331	-0.17415
539	mmu-miR-10a	7098.28	169.501	8894.82	102.333	0	0.325496
3939	mmu-miR-10a	6896.89	244.979	7993.13	144.72	0.000177667	0.212814
2234	mmu-miR-10a	6513.93	361.603	7945.94	269.001	0.00170113	0.286689
2254	mmu-miR-10a	6533.23	196.842	7200.87	112.006	0.00436511	0.140376
570	mmu-miR-10b	5861.03	207.685	8141.16	86.7735	0	0.47408
2265	mmu-miR-10b	5129.53	192.381	7205.02	237.891	4.33102e-11	0.490177
580	mmu-miR-10b	5938.99	177.4	6875.51	110.608	1.71611e-05	0.211249
2275	mmu-miR-10b	5418.29	228.917	6450.82	85.6648	4.4321e-05	0.251645
2285	mmu-miR-10b	5427.78	220.606	6436.86	94.4718	4.86793e-05	0.245996
560	mmu-miR-10b	5978.13	124.527	6675.5	110.29	6.9798e-05	0.159182
622	mmu-miR-124a	7327.84	187.228	4627.84	64.8772	0	-0.663048
642	mmu-miR-124a	7357.45	182.135	4868.65	106.616	0	-0.595682
3484	mmu-miR-124a	7187.93	232.804	4432.87	85.127	0	-0.697336
2347	mmu-miR-124a	7196.77	233.799	4664.28	67.7646	0	-0.625695
2337	mmu-miR-124a	7297.13	225.337	4712.82	131.692	0	-0.630737
632	mmu-miR-124a	7106.44	183.263	5499.67	128.384	8.6392e-12	-0.369782
2327	mmu-miR-124a	7039.1	230.748	5115.02	203.259	1.75919e-09	-0.460651
3515	mmu-miR-125a	18233.1	238.798	15416.7	163.481	0	-0.242065
653	mmu-miR-125a	18025.5	241.109	15461.3	247.35	7.36078e-13	-0.221377
2378	mmu-miR-125a	17676	275.651	15575.8	160.598	2.27569e-10	-0.182482
2368	mmu-miR-125a	17620.5	348.96	15968.6	189.465	5.79946e-05	-0.142021
663	mmu-miR-125a	17876.1	195.891	19084.3	260.76	0.000292276	0.0943538
673	mmu-miR-125a	18111.7	344.407	16593.3	259.475	0.000661144	-0.126321
684	mmu-miR-125b	27830.7	296.752	24721.1	159.176	0	-0.170935
2409	mmu-miR-125b	28238	332.602	25551.4	230.057	1.17209e-10	-0.144232
3546	mmu-miR-125b	27862.3	354.974	24521	376.434	3.03017e-10	-0.184298
2399	mmu-miR-125b	28548.9	433.806	25466.9	234.994	1.16828e-09	-0.164811
694	mmu-miR-125b	28145.6	335.53	31406.6	494.804	6.90337e-08	0.158163
704	mmu-miR-125b	28000.8	236.861	26097.2	565.434	0.00252411	-0.101573
725	mmu-miR-126-3p	18237.7	187.515	21936	413.974	1.33227e-15	0.26638
2420	mmu-miR-126-3p	17575.4	486.048	20753.1	666.874	0.000125459	0.239766
715	mmu-miR-126-3p	18486.1	258.354	17673.7	145.26	0.00891827	-0.0648435
756	mmu-miR-126-5p	676.942	65.2407	3596.06	91.8192	0	2.40931
746	mmu-miR-126-5p	615.48	53.763	2956.65	73.0117	0	2.26418
766	mmu-miR-126-5p	688.902	91.5169	3411.14	79.5203	0	2.30788
3608	mmu-miR-126-5p	748.523	94.3267	3417.86	103.74	0	2.19097
2471	mmu-miR-126-5p	620.225	106.468	2967.06	73.4067	0	2.25817
2461	mmu-miR-126-5p	557.84	61.9304	2800.79	118.768	0	2.32791
2451	mmu-miR-126-5p	413.934	129.842	2494.5	530.547	0.000163097	2.59128
787	mmu-miR-127	8572.9	215.057	10544.6	277.127	4.0007e-08	0.298652
2482	mmu-miR-127	8488.7	265.079	10101.5	295.554	6.59067e-05	0.250947
797	mmu-miR-127	8666.46	293.795	9935.27	142.651	0.000146416	0.197117
808	mmu-miR-128a	4082.91	155.581	2431.47	82.812	0	-0.747771
818	mmu-miR-128a	3944	115.265	2715.28	63.9308	0	-0.53856
2523	mmu-miR-128a	3949.79	167.547	2341.08	64.8041	0	-0.754601
3670	mmu-miR-128a	4126.45	180.363	2372.62	81.9589	0	-0.79842
2533	mmu-miR-128a	4073.75	190.38	2315.63	63.936	1.11022e-16	-0.814951
828	mmu-miR-128a	4143.42	156.234	2665.34	102.644	8.9706e-14	-0.636501
2513	mmu-miR-128a	3831.53	192.623	2499.63	99.07	5.4418e-09	-0.616207
849	mmu-miR-128b	4078.22	124.917	2650.57	49.6694	0	-0.621635
2554	mmu-miR-128b	3795.92	129.25	2267.24	85.0666	0	-0.743511
3701	mmu-miR-128b	3974.2	173.642	2283.94	85.9685	1.11022e-16	-0.799136
2564	mmu-miR-128b	3891.92	187.211	2229.31	37.4535	2.22045e-16	-0.803884
839	mmu-miR-128b	3929.21	211.299	2396.54	60.7316	3.54072e-11	-0.71329
859	mmu-miR-128b	4101.62	211.455	2675.92	67.7997	1.06773e-09	-0.616161
2544	mmu-miR-128b	3777.01	298.351	2426.54	94.2549	3.414e-05	-0.638347
870	mmu-miR-129-3p	964.636	53.6388	663.798	27.4721	2.4315e-05	-0.53924
3732	mmu-miR-129-3p	1073.45	82.756	693.515	50.6629	0.000461934	-0.630256
2595	mmu-miR-129-3p	1014.06	106.504	613.64	21.8949	0.000878369	-0.724675
880	mmu-miR-129-3p	1013.53	80.644	704.653	28.6488	0.00145504	-0.52441
2585	mmu-miR-129-3p	1026.24	104.762	647.899	51.566	0.00326945	-0.663534
2657	mmu-miR-130a	4586.49	97.1802	3763.19	68.3472	2.35235e-10	-0.285436
3794	mmu-miR-130a	4479.96	168.461	3675.52	108.731	0.000156488	-0.285537
942	mmu-miR-130a	4729.54	94.7944	4209.53	99.9856	0.000510346	-0.16804
932	mmu-miR-130a	4723.88	152.701	4126.7	65.8775	0.000820609	-0.194984
2647	mmu-miR-130a	4754.28	220.657	3920.19	93.3059	0.000955572	-0.278304
2668	mmu-miR-130b	150.332	49.7665	522.27	29.8447	4.67223e-08	1.79664
983	mmu-miR-130b	209.583	44.4373	611.417	47.2045	7.87825e-08	1.54464
2678	mmu-miR-130b	151.302	38.7509	484.944	46.2378	2.07531e-06	1.68039
963	mmu-miR-130b	250.934	45.968	539.022	29.0004	7.54257e-06	1.10304
2688	mmu-miR-130b	168.233	56.8229	486.608	33.7931	2.78252e-05	1.5323
973	mmu-miR-130b	228.981	54.3413	544.326	38.2239	3.57232e-05	1.24924
3825	mmu-miR-130b	280.768	52.8003	589.474	49.6575	0.000173595	1.07005
2699	mmu-miR-132	997.646	123.154	1395.52	58.4203	0.00607713	0.484203
2750	mmu-miR-133a	3695.85	130.501	2831.88	50.0205	1.07298e-08	-0.384145
2740	mmu-miR-133a	3584.92	155.23	2916.68	66.7568	0.000222943	-0.297614
1025	mmu-miR-133a	3633.63	202.048	2952.83	92.0579	0.00378347	-0.299316
2812	mmu-miR-133b	3627.14	146.985	3107.96	73.8026	0.00333303	-0.222863
1097	mmu-miR-133b	3719.93	173.479	3196.4	67.6931	0.00855831	-0.218827
2823	mmu-miR-134	818.706	83.1654	1319.24	45.5424	1.69233e-06	0.688289
1138	mmu-miR-134	930.68	92.7406	1378.55	47.3756	8.12215e-05	0.566791
1118	mmu-miR-134	897.148	56.9037	1395.88	105.743	0.000116598	0.637757
3432	mmu-miR-134	986.765	73.1419	1347.95	46.9206	0.000182122	0.449992
2843	mmu-miR-134	874.061	55.7599	1198.91	53.9021	0.00019639	0.45592
2833	mmu-miR-134	838.569	90.6379	1212.01	49.5498	0.000914779	0.531405
1128	mmu-miR-134	923.347	83.9451	1232.32	29.9022	0.00171413	0.416437
2957	mmu-miR-137	16866.1	256.658	10577.4	141.169	0	-0.673149
2967	mmu-miR-137	16898.6	324.814	10520.1	74.3516	0	-0.683763
1252	mmu-miR-137	16751	199.318	10832.9	236.815	0	-0.628822
3556	mmu-miR-137	17048.6	362.001	11067.6	159.274	0	-0.623316
1262	mmu-miR-137	16510.2	306.201	12383.5	288.052	0	-0.414939
1242	mmu-miR-137	16559.3	417.51	11944.7	465.888	5.10703e-13	-0.471272
2947	mmu-miR-137	16191	423.941	12208.8	370.915	4.92273e-12	-0.407262
2998	mmu-miR-138	10046.6	200.801	7089.46	63.6714	0	-0.502956
3587	mmu-miR-138	10119.6	336.265	7388.35	101.424	5.52891e-14	-0.453823
1283	mmu-miR-138	9686.75	322.978	7063.91	107.831	1.00142e-13	-0.455546
2988	mmu-miR-138	9642.88	337.785	6990.93	105.33	4.25326e-13	-0.463981
2978	mmu-miR-138	9696.55	270.736	8083.88	191.852	2.88395e-06	-0.262425
1273	mmu-miR-138	9608.05	284.491	8040.25	231.16	3.69609e-05	-0.257003
1293	mmu-miR-138	9599.56	326.738	8123.24	195.046	0.000181658	-0.240913
1708	mmu-miR-139	873.169	90.0255	1524.52	56.0129	1.86304e-08	0.804022
3413	mmu-miR-139	1055.29	83.1182	1666.1	86.4991	2.40445e-06	0.658836
23	mmu-miR-139	1157.02	105.568	1798.01	92.9684	1.9193e-05	0.635994
1728	mmu-miR-139	873.723	112.298	1462.56	70.4382	3.32676e-05	0.743253
3	mmu-miR-139	1060.81	163.641	1821.5	79.2722	6.64608e-05	0.779961
1718	mmu-miR-139	854.612	104.546	1295.15	53.6016	0.000509252	0.599778
13	mmu-miR-139	1074.43	126.983	1505.13	58.4728	0.00374296	0.486314
1739	mmu-miR-140	269.914	43.5601	534.443	26.3676	1.40866e-05	0.985534
1749	mmu-miR-140	239.645	35.3024	476.17	32.6318	4.62984e-05	0.990578
54	mmu-miR-140	473.788	52.8863	733.016	44.6044	0.00101074	0.629604
34	mmu-miR-140	448.828	72.9427	731.997	28.7205	0.00128351	0.705677
3444	mmu-miR-140	381.402	53.4367	618.132	47.078	0.00337787	0.696601
1759	mmu-miR-140	329.323	55.4498	556.224	54.9533	0.0094383	0.756165
1770	mmu-miR-140*	6385.33	160.966	3261.07	79.7753	0	-0.969416
65	mmu-miR-140*	6863.71	175.098	3900.37	102.451	0	-0.815376
3475	mmu-miR-140*	6620.32	176.46	3623.88	116.775	0	-0.869367
1790	mmu-miR-140*	6385.51	238.147	3201.22	134.144	0	-0.996182
1780	mmu-miR-140*	6210.26	278.573	2890.46	77.6034	0	-1.10335
85	mmu-miR-140*	6700.96	230.098	3904.01	107.565	0	-0.779409
75	mmu-miR-140*	6662.9	364.115	3335.25	64.9614	0	-0.998355
147	mmu-miR-142-3p	56.2187	22.8555	489.694	27.1655	0	3.12276
3537	mmu-miR-142-3p	63.5835	21.6383	395.742	20.4289	1.11022e-16	2.63783
1832	mmu-miR-142-3p	13.4529	24.037	315.217	15.9019	1.21014e-14	4.55036
137	mmu-miR-142-3p	71.3716	27.1022	383.763	19.4537	7.97251e-13	2.4268
127	mmu-miR-142-3p	58.5115	27.9197	402.039	28.8841	9.25704e-12	2.78055
1852	mmu-miR-142-3p	6.27732	20.9285	337.052	32.6273	1.4502e-11	5.74668
1842	mmu-miR-142-3p	2.26789	17.1305	305.859	35.903	1.23544e-09	7.07537
158	mmu-miR-142-5p	196.929	35.1579	1643.38	54.4397	0	3.06093
178	mmu-miR-142-5p	193.958	50.1432	1718.09	57.3974	0	3.14699
3568	mmu-miR-142-5p	207.232	51.7363	1683.38	56.4564	0	3.02204
1883	mmu-miR-142-5p	108.621	51.0687	1325.04	38.4937	0	3.60866
1873	mmu-miR-142-5p	120.087	35.4553	1209.12	46.5574	0	3.33181
168	mmu-miR-142-5p	256.196	69.7177	1508.83	39.8322	0	2.55811
1863	mmu-miR-142-5p	118.94	31.3405	1316.09	70.1805	0	3.46795
1904	mmu-miR-143	9922.3	213.322	9196.38	71.0284	0.00226953	-0.109608
199	mmu-miR-143	10036.4	192.139	9383.37	135.114	0.00856146	-0.0970672
282	mmu-miR-146	2913.51	105.09	5001.72	75.7354	0	0.779667
3692	mmu-miR-146	2994.96	149.991	5753.94	138.736	0	0.942016
292	mmu-miR-146	2869.07	183.786	5308.37	86.2155	0	0.887686
1997	mmu-miR-146	2607.27	131.741	4536.7	91.3477	0	0.799102
2007	mmu-miR-146	2646.3	145.711	4804.62	116.314	0	0.860444
302	mmu-miR-146	2944.57	179.626	5328.19	127.346	0	0.855587
1987	mmu-miR-146	2691.16	166.024	4825.64	106.905	0	0.842493
2038	mmu-miR-146b	1775.58	90.8301	6947.49	108.07	0	1.9682
313	mmu-miR-146b	1988.79	120.539	7197.75	82.2426	0	1.85566
2018	mmu-miR-146b	1715.55	94.4446	7049.38	161.148	0	2.03882
333	mmu-miR-146b	2053.18	141.174	7753.86	146.561	0	1.91705
2028	mmu-miR-146b	1721.98	147.503	6621.12	119.199	0	1.94301
323	mmu-miR-146b	2151.52	115.393	7759.6	196.048	0	1.85063
3723	mmu-miR-146b	2032.83	169.242	8288.72	226.355	0	2.02766
344	mmu-miR-148a	3857.84	117.407	5569.15	65.2764	0	0.529663
3754	mmu-miR-148a	3900.55	207.459	6353.72	144.464	0	0.703924
2059	mmu-miR-148a	3624.32	132.857	5148.51	85.3853	0	0.506446
2049	mmu-miR-148a	3739.86	168.306	5567.55	95.0369	0	0.574057
354	mmu-miR-148a	4005.21	183.455	6081.03	137.203	0	0.602437
2069	mmu-miR-148a	3648.97	183.149	5479.01	114.857	5.55112e-16	0.586427
364	mmu-miR-148a	4087.49	242.201	5955.69	156.317	3.24427e-10	0.543056
375	mmu-miR-148b	1545.54	73.6557	2274.5	41.5206	1.31006e-14	0.55744
385	mmu-miR-148b	1550.37	105.341	2496.68	83.613	5.33905e-11	0.687394
3785	mmu-miR-148b	1662.46	157.533	2730.22	85.5933	1.51324e-08	0.715698
2080	mmu-miR-148b	1366.28	111.644	2116.14	66.3436	7.60249e-08	0.631185
395	mmu-miR-148b	1629.22	78.9473	2423.43	113.616	7.88548e-08	0.572872
2100	mmu-miR-148b	1378.73	140.915	2169.17	107.262	2.16467e-05	0.653809
2090	mmu-miR-148b	1320.76	165.771	1971.5	91.8292	0.00101294	0.577921
426	mmu-miR-149	3651.88	142.318	2477.56	42.3489	1.9007e-13	-0.55972
2131	mmu-miR-149	3369.65	150.677	2273.85	63.0341	3.54813e-10	-0.567463
406	mmu-miR-149	3515.61	175.457	2364.89	59.8241	5.11724e-09	-0.572001
416	mmu-miR-149	3603	162.53	2738.22	47.074	1.74844e-06	-0.39596
2111	mmu-miR-149	3461.76	210.196	2413.37	76.0857	8.68391e-06	-0.520454
2121	mmu-miR-149	3282.32	197.859	2272.11	92.2239	1.16805e-05	-0.530684
3816	mmu-miR-149	3523.43	182.71	2782.85	75.3646	0.000421758	-0.340417
457	mmu-miR-150	3741.3	139.443	3145.61	49.9393	0.000196196	-0.2502
2162	mmu-miR-150	3583.93	158.246	2974.29	98.2709	0.00216838	-0.269
2152	mmu-miR-150	3542.74	181.304	2915.43	88.7225	0.00347748	-0.281154
437	mmu-miR-150	3906.87	250.903	3118.72	79.6879	0.00441581	-0.325059
509	mmu-miR-152	5880.51	178.918	8550.4	124.077	0	0.540052
3909	mmu-miR-152	5720.08	235.112	8209.34	139.363	0	0.521232
2204	mmu-miR-152	5507.41	177.891	7166.24	126.246	3.11529e-13	0.379844
2214	mmu-miR-152	5496.82	151.19	7058.57	173.226	6.59736e-11	0.360777
2224	mmu-miR-152	5527.53	179.472	7094.56	147.798	9.01959e-11	0.360078
499	mmu-miR-152	5907.98	204.768	7117.95	71.6093	8.61069e-08	0.268796
519	mmu-miR-152	6061.74	200.024	7239.64	79.0678	1.47865e-07	0.256188
2255	mmu-miR-153	475.777	43.7969	254.405	17.6696	0.000141869	-0.903157
530	mmu-miR-153	528.96	64.0823	275.694	18.3521	0.00114788	-0.940093
2235	mmu-miR-153	418.239	41.6	249.215	19.1977	0.00296933	-0.746938
550	mmu-miR-153	508.217	72.4387	282.017	16.6679	0.00841131	-0.849662
602	mmu-miR-155	247.436	51.6692	926.945	45.1806	0	1.90543
592	mmu-miR-155	220.804	42.5532	788.626	40.7593	2.22045e-16	1.83658
2317	mmu-miR-155	210.771	40.0154	681.768	33.3706	3.9968e-14	1.69361
2297	mmu-miR-155	146.628	52.8996	678.6	31.8488	1.36113e-13	2.2104
612	mmu-miR-155	246.89	43.2202	798.315	52.9044	2.02394e-12	1.69309
2307	mmu-miR-155	196.658	51.4951	691.249	41.8044	9.55761e-11	1.81351
3454	mmu-miR-155	287.733	55.0957	744.284	70.9813	4.56379e-06	1.37112
633	mmu-miR-15a	9052.98	239.09	13177.8	195.117	0	0.541648
2348	mmu-miR-15a	8867.47	165.016	11248.4	117.636	0	0.34312
2338	mmu-miR-15a	8763.77	234.337	10983.4	112.272	1.11022e-16	0.325698
623	mmu-miR-15a	9330.76	175.942	10774.7	141.46	7.97292e-10	0.207582
2328	mmu-miR-15a	8634.87	413.567	11476.6	191.644	8.94544e-10	0.410445
3485	mmu-miR-15a	9220.72	188.527	10486.8	83.5177	4.1995e-09	0.185616
643	mmu-miR-15a	9221.3	261.233	10876.7	98.2501	8.94007e-09	0.2382
664	mmu-miR-15b	5677.6	126.826	9701.6	127.798	0	0.772941
2359	mmu-miR-15b	5230.67	183.314	8088.86	123.812	0	0.628939
3516	mmu-miR-15b	5680.74	149.298	7849.16	73.6835	0	0.46646
654	mmu-miR-15b	5613.68	164.854	8222.74	144.72	0	0.550672
674	mmu-miR-15b	5630.9	191.383	8109.14	92.9574	0	0.526184
2369	mmu-miR-15b	5286.21	238.852	8104.59	143.877	0	0.616506
2379	mmu-miR-15b	5330.58	290.672	7950.63	74.6952	0	0.576776
695	mmu-miR-16	20600.3	169.619	24250.8	330.737	0	0.235369
3547	mmu-miR-16	20412.8	179.25	19276.3	195.391	4.3024e-05	-0.0826414
747	mmu-miR-17-5p	3146.3	104.541	5601.14	101.915	0	0.832064
757	mmu-miR-17-5p	3045.15	105.36	6470.63	187.35	0	1.08739
2472	mmu-miR-17-5p	2968.52	148.861	5511.28	79.0999	0	0.892641
2462	mmu-miR-17-5p	2835.65	169.44	5276.85	59.9577	0	0.895996
3609	mmu-miR-17-5p	3022.3	148.877	5340.88	93.8586	0	0.821432
767	mmu-miR-17-5p	3199.89	167.931	5565.56	67.5999	0	0.798505
2452	mmu-miR-17-5p	2941.1	193.932	5664.52	121.12	0	0.945601
2493	mmu-miR-18	307.004	46.8157	739.451	25.7774	1.04611e-11	1.2682
2503	mmu-miR-18	307.308	46.7392	727.952	35.9122	1.10338e-09	1.24416
778	mmu-miR-18	367.167	34.5035	751.288	47.8807	2.67497e-08	1.03293
798	mmu-miR-18	396.275	55.4021	784.677	36.4365	3.54234e-07	0.985596
788	mmu-miR-18	385.492	73.0339	802.908	47.1434	1.56854e-05	1.05853
2483	mmu-miR-18	355.741	64.8256	706.488	37.9298	3.59902e-05	0.989837
3640	mmu-miR-18	397.129	63.8439	691.73	42.6023	0.000648056	0.800601
809	mmu-miR-181a	8465.59	192.008	6771.48	118.976	9.64895e-13	-0.322138
3671	mmu-miR-181a	8385.03	219.135	6480.17	145.906	4.31644e-12	-0.371785
829	mmu-miR-181a	8414.71	301.327	6624.44	102.51	6.19343e-08	-0.345116
2524	mmu-miR-181a	8064.7	323.382	6313.79	74.8671	3.75299e-07	-0.353115
2534	mmu-miR-181a	8309.91	407.199	6618.86	111.839	0.000106566	-0.32825
2514	mmu-miR-181a	8125.52	313.51	6931.37	186.293	0.00162974	-0.229319
2658	mmu-miR-182	17552.3	215.556	11628.3	133.986	0	-0.594024
953	mmu-miR-182	17192.7	204.611	12771.5	90.3345	0	-0.428871
933	mmu-miR-182	17473.5	152.842	12942.7	234.827	0	-0.43303
2648	mmu-miR-182	17320	326.662	11933.2	93.4295	0	-0.537456
2638	mmu-miR-182	17255.2	304.683	12169.5	190.498	0	-0.503768
3795	mmu-miR-182	17053.8	356.557	11342.4	232.707	0	-0.588377
943	mmu-miR-182	17456.2	293.452	12945.9	322.994	0	-0.431243
984	mmu-miR-183	15943.2	160.707	12287.4	134.863	0	-0.375761
2689	mmu-miR-183	15625.7	294.026	10837.2	137.011	0	-0.527927
2679	mmu-miR-183	15633	306.899	11082.1	205.708	0	-0.496365
974	mmu-miR-183	16042.3	325.117	11559.5	164.422	0	-0.472804
3826	mmu-miR-183	15725.2	353.496	10849.5	244.855	0	-0.535453
964	mmu-miR-183	15746.1	288.224	12520.6	143.415	0	-0.330685
2669	mmu-miR-183	15408.1	453.723	11218	175.564	0	-0.457873
2751	mmu-miR-185	6503.64	171.278	5337.98	102.36	3.42308e-08	-0.284953
1036	mmu-miR-185	6742.29	149.286	5760.33	148.45	1.02981e-05	-0.227089
2741	mmu-miR-185	6513.88	298.821	5405.22	77.7327	0.00058105	-0.269163
3888	mmu-miR-185	6548.07	239.434	5547.34	204.151	0.00232325	-0.239273
2731	mmu-miR-185	6579.77	336.553	5532.92	120.313	0.00490748	-0.249996
1046	mmu-miR-185	6618.46	178.655	6052.3	84.9867	0.00724462	-0.129013
2782	mmu-miR-186	75.1408	28.8438	324.571	19.8229	3.39457e-08	2.11087
1057	mmu-miR-186	101.826	38.1231	407.396	34.5895	6.82151e-07	2.00032
1077	mmu-miR-186	105.156	53.3764	394.386	17.7286	1.24939e-05	1.90707
2772	mmu-miR-186	80.7939	42.8075	331.725	22.6107	1.74644e-05	2.03767
2762	mmu-miR-186	100.017	33.378	335.511	32.68	3.29955e-05	1.74612
3919	mmu-miR-186	175.992	39.8839	407.487	34.9162	0.000233096	1.21125
1067	mmu-miR-186	132.882	49.8417	351.149	25.8489	0.000933943	1.40194
1222	mmu-miR-191	12913.5	303.513	9757.39	122.467	0	-0.404308
2937	mmu-miR-191	12636.2	391.39	9714.1	93.5108	1.85407e-12	-0.379414
2927	mmu-miR-191	12567.3	359.527	9706.22	186.489	7.20368e-12	-0.37269
1232	mmu-miR-191	12658.9	178.734	11093.5	189.318	9.04548e-09	-0.190442
3526	mmu-miR-191	12601	441.659	10378.4	219.967	1.19616e-05	-0.279943
2917	mmu-miR-191	12447.2	412.4	10281.2	285.886	2.72112e-05	-0.275811
1212	mmu-miR-191	12636.6	304.974	11344.8	196.138	0.000603684	-0.155573
1760	mmu-miR-195	13028.7	217.7	17532.6	365.797	0	0.428348
55	mmu-miR-195	14054	315.182	18152.2	253.652	0	0.369164
1740	mmu-miR-195	12884	225.303	16030.8	274.139	0	0.315264
35	mmu-miR-195	14254.8	246.218	18567.9	436.518	0	0.381356
1750	mmu-miR-195	12817	219.561	14738.9	102.314	2.19824e-14	0.201576
3445	mmu-miR-195	13220.5	283.284	16916.7	457.484	1.28115e-11	0.355669
45	mmu-miR-195	14243.8	238.857	15783	149.682	1.17231e-07	0.148038
3476	mmu-miR-196a	492.851	54.2462	1868.2	58.5209	0	1.92243
1771	mmu-miR-196a	291.816	58.9871	1405.25	39.5738	0	2.2677
86	mmu-miR-196a	616.766	96.2861	2223.46	62.9753	0	1.85001
76	mmu-miR-196a	614.306	65.3125	1851.53	61.3275	0	1.59169
66	mmu-miR-196a	624.203	102.299	2104.03	55.2393	0	1.75307
1781	mmu-miR-196a	365.697	43.2023	1320.49	56.7965	0	1.85235
1791	mmu-miR-196a	360.141	70.4429	1585.14	66.3446	0	2.13797
1822	mmu-miR-196b	200.127	41.0535	679.106	38.2301	4.85612e-13	1.76272
97	mmu-miR-196b	354.733	44.647	786.064	41.1067	1.09326e-09	1.14791
1802	mmu-miR-196b	223.262	57.7938	612.912	26.1228	1.11686e-07	1.45694
1812	mmu-miR-196b	272.903	46.8807	583.607	33.2552	4.10317e-06	1.09661
117	mmu-miR-196b	361.698	89.6685	846.601	45.5065	1.07943e-05	1.2269
3507	mmu-miR-196b	342.4	75.7525	758.024	47.8155	2.82356e-05	1.14656
107	mmu-miR-196b	358.955	69.4427	719.39	41.9304	7.23393e-05	1.00297
148	mmu-miR-199a	1438.7	88.183	4315.1	100.164	0	1.58463
3538	mmu-miR-199a	1419.92	99.776	4107.13	105.905	0	1.53232
128	mmu-miR-199a	1447.56	123.352	3980.55	65.6282	0	1.45934
1853	mmu-miR-199a	1305.56	124.22	3964.14	91.1702	0	1.60235
138	mmu-miR-199a	1501.32	124.362	3730.67	43.4225	0	1.3132
1833	mmu-miR-199a	1340.61	134.388	3688.2	65.8531	0	1.46003
1843	mmu-miR-199a	1320.36	138.484	3440.18	124.982	0	1.38155
169	mmu-miR-199a*	9729.76	168.425	17562.7	146.512	0	0.852037
1874	mmu-miR-199a*	9101.64	203.584	16820.8	127.132	0	0.88605
159	mmu-miR-199a*	9544.56	212.625	18862.8	311.73	0	0.982796
179	mmu-miR-199a*	9470.91	174.434	20675.2	430.164	0	1.12633
1884	mmu-miR-199a*	9089.34	234.152	19465.1	441.191	0	1.09864
1864	mmu-miR-199a*	9078.4	388.631	17806	250.589	0	0.971852
3569	mmu-miR-199a*	9288.34	145.477	20012.4	634.696	0	1.1074
210	mmu-miR-199b	698.83	50.3065	3081.2	78.3824	0	2.14048
3600	mmu-miR-199b	721.541	58.5709	2973.33	89.9538	0	2.04293
1905	mmu-miR-199b	655.401	74.9391	2387.98	34.8481	0	1.86534
1915	mmu-miR-199b	594.176	57.9255	2657.09	82.8436	0	2.16088
190	mmu-miR-199b	739.623	85.2669	2740.74	51.8585	0	1.8897
200	mmu-miR-199b	819.732	93.0715	2650.26	48.3433	0	1.69291
1895	mmu-miR-199b	609.9	106.802	2459.73	48.0448	0	2.01186
1946	mmu-miR-19a	4.52831	22.7817	292.082	22.5685	1.08764e-11	6.01126
3631	mmu-miR-19a	69.4048	28.1863	331.778	23.6114	2.29525e-08	2.25711
241	mmu-miR-19a	75.1055	40.5509	352.655	24.4858	1.35059e-06	2.23127
231	mmu-miR-19a	106.481	25.5898	306.01	33.082	0.000118593	1.52299
1926	mmu-miR-19a	37.3193	27.4226	221.06	27.7342	0.000178598	2.56644
1936	mmu-miR-19a	46.3023	29.7011	240.55	34.2968	0.00044474	2.37718
221	mmu-miR-19a	98.2007	42.6153	299.192	33.489	0.00168268	1.60727
1977	mmu-miR-19b	1936.69	89.2475	3755.29	86.1784	0	0.955329
3662	mmu-miR-19b	1893.46	108.526	4008.22	102.914	0	1.08194
1967	mmu-miR-19b	1948.88	72.735	3372.54	83.1702	0	0.791194
252	mmu-miR-19b	2014.16	129.519	3572.96	74.4843	0	0.826942
272	mmu-miR-19b	2035.58	169.619	3986.35	123.243	0	0.96963
262	mmu-miR-19b	1960.18	166.786	3607.8	82.7918	0	0.880137
1957	mmu-miR-19b	1836.01	183.033	3407.3	62.4178	9.88098e-15	0.892055
469	mmu-miR-204	12439.9	254.015	10784.4	122.134	1.79512e-08	-0.206022
489	mmu-miR-204	12289.8	191.314	11348.8	127.597	0.000103775	-0.114929
2184	mmu-miR-204	11379.8	300.367	10443.5	117.175	0.00543127	-0.123876
541	mmu-miR-206	655.924	102.026	2836.77	61.2767	0	2.11265
2236	mmu-miR-206	457.949	63.4287	2032.94	57.1909	0	2.15031
551	mmu-miR-206	564.4	76.6258	2420.73	79.9878	0	2.10065
3941	mmu-miR-206	653.279	116.322	2885.96	127.776	0	2.14328
2246	mmu-miR-206	514.556	65.1791	2133.47	107.627	0	2.0518
531	mmu-miR-206	660.748	89.5425	2438.32	108.38	0	1.88372
2256	mmu-miR-206	498.244	105.171	2159.06	99.148	0	2.11548
562	mmu-miR-207	310.776	32.0972	180.46	19.1695	0.00712202	-0.784197
634	mmu-miR-20a	4143.78	100.178	7306.14	110.443	0	0.818163
2329	mmu-miR-20a	3846.7	115.906	5969.77	68.1128	0	0.634054
644	mmu-miR-20a	4126.82	145.53	6277.85	103.827	0	0.605238
2349	mmu-miR-20a	3962.89	186.475	6398.6	95.8392	0	0.691205
3486	mmu-miR-20a	4109.25	170.55	6002.38	97.2528	0	0.546659
2339	mmu-miR-20a	3834.99	244.768	6157.07	112.125	1.11022e-16	0.683023
624	mmu-miR-20a	4179.82	80.6126	6527.8	377.372	2.57321e-09	0.643156
655	mmu-miR-20b	2076.77	59.9759	4150.84	111.591	0	0.999064
665	mmu-miR-20b	2052.49	120.161	4465.26	115.346	0	1.12137
675	mmu-miR-20b	2104.95	108.482	3963.37	68.8611	0	0.912942
2370	mmu-miR-20b	1906.43	109.475	3759.25	71.4275	0	0.979567
3517	mmu-miR-20b	2190.08	101.125	3758.54	51.4289	0	0.779192
2360	mmu-miR-20b	1910.2	132.521	3671.89	63.343	0	0.9428
2380	mmu-miR-20b	1989.25	182.763	3956.75	68.0245	0	0.992095
706	mmu-miR-21	5121.88	159.182	29230.4	196.624	0	2.51272
3548	mmu-miR-21	5211.6	141.35	28576.1	220.711	0	2.45501
2391	mmu-miR-21	4971.46	91.8821	29827.4	339.59	0	2.5849
2401	mmu-miR-21	5086.56	143.647	29350.7	326.429	0	2.52863
686	mmu-miR-21	5015.33	112.778	30671.9	436.968	0	2.6125
2411	mmu-miR-21	5114.97	148.287	31114.9	460.333	0	2.60481
696	mmu-miR-21	5069.38	96.553	35634.7	598.551	0	2.8134
2453	mmu-miR-211	40.3662	19.2455	215.449	20.8838	5.66968e-06	2.41613
2473	mmu-miR-211	59.0518	27.2845	279.096	27.852	7.372e-06	2.24071
768	mmu-miR-211	93.7782	41.8243	336.754	15.3758	8.63459e-06	1.84437
758	mmu-miR-211	118.432	28.9625	313.113	20.0933	1.77219e-05	1.40262
2463	mmu-miR-211	64.8762	27.2974	223.695	19.0358	0.000248498	1.78577
748	mmu-miR-211	93.0812	34.9644	274.202	22.9705	0.000471944	1.55868
3610	mmu-miR-211	129.82	43.539	353.763	33.2812	0.000531871	1.44628
2535	mmu-miR-214	4177.82	189.789	10614.2	126.088	0	1.34518
820	mmu-miR-214	4511.04	147.587	12381.9	299.69	0	1.4567
3672	mmu-miR-214	4558.34	158.924	10502.3	199.96	0	1.20412
830	mmu-miR-214	4484.91	166.384	10561.3	201.696	0	1.23564
2515	mmu-miR-214	4199.63	229.261	10318.4	143.048	0	1.29688
2525	mmu-miR-214	4225.29	222.742	10298.2	212.287	0	1.28527
810	mmu-miR-214	4532.7	117.199	11879.7	359.173	0	1.39006
965	mmu-miR-218	6272.25	212.884	8497.83	154.808	3.33067e-16	0.438111
975	mmu-miR-218	6397.24	124.53	7811.63	131.702	1.2601e-13	0.288174
985	mmu-miR-218	6522.44	245.558	7764.57	99.4767	5.5472e-06	0.251496
2680	mmu-miR-218	6126.92	221.137	7312	127.061	6.91653e-06	0.255104
2690	mmu-miR-218	6291.72	263.301	7349.47	122.111	0.000384784	0.224185
2670	mmu-miR-218	6034.13	290.675	7036.3	102.043	0.00147812	0.221671
1027	mmu-miR-22	7961.44	183.865	9592.72	167.988	2.63814e-10	0.268911
1047	mmu-miR-22	7829.85	110.906	8734.65	117.128	1.15534e-07	0.157766
1078	mmu-miR-221	2723.28	80.4866	4585.76	81.5169	0	0.751813
1058	mmu-miR-221	2604.81	158.857	4822.4	128.797	0	0.88857
2773	mmu-miR-221	2587.15	113.683	4175.09	87.7658	0	0.690441
1068	mmu-miR-221	2759.08	126.372	4359.93	79.0221	0	0.660118
2763	mmu-miR-221	2502.37	140.254	3989.91	83.5314	0	0.673065
2783	mmu-miR-221	2511.48	174.816	4133.57	70.4282	2.22045e-16	0.71885
3920	mmu-miR-221	2681.49	135.865	4344.42	194.039	1.41795e-11	0.69613
1089	mmu-miR-222	1814.54	118.078	3059.2	74.1484	1.11022e-16	0.753548
1109	mmu-miR-222	1830.92	108.199	2886.35	96.9291	9.74754e-12	0.656679
1099	mmu-miR-222	1831.98	102.512	2661.57	59.8983	1.08702e-10	0.538879
2804	mmu-miR-222	1779.31	134.529	2617.4	66.229	1.46049e-07	0.556819
3951	mmu-miR-222	1868.79	95.23	2764.63	144.933	9.36301e-07	0.564982
2814	mmu-miR-222	1826.56	175.198	2595.08	48.0696	5.51636e-05	0.506647
2794	mmu-miR-222	1803.34	200.589	2562.37	85.0713	0.000788638	0.506808
2845	mmu-miR-223	3147.55	147.721	11143.3	116.814	0	1.82388
2825	mmu-miR-223	2977.3	125.246	10777.1	134.125	0	1.85589
1140	mmu-miR-223	3145.22	102.924	11998.2	185.48	0	1.93158
1130	mmu-miR-223	3085.23	146.832	11105.1	184.567	0	1.84778
1120	mmu-miR-223	3297.35	194.783	13170.3	222.294	0	1.99791
3434	mmu-miR-223	3395.6	188.306	12042.5	198.115	0	1.82639
2835	mmu-miR-223	3188.01	159.296	10915	221.276	0	1.77558
1171	mmu-miR-224	186.495	33.5326	500.581	31.2593	2.00836e-08	1.42447
1151	mmu-miR-224	193.252	42.8615	504.201	35.9615	2.41646e-06	1.38351
2876	mmu-miR-224	131.152	50.6958	423.245	25.4891	1.19132e-05	1.69025
2856	mmu-miR-224	160.616	41.6181	406.758	29.4759	5.39752e-05	1.34055
3465	mmu-miR-224	207.339	52.0783	468.112	34.9367	0.000322434	1.17486
1161	mmu-miR-224	220.219	43.0781	430.232	28.7654	0.000659414	0.966175
2866	mmu-miR-224	236.249	54.2425	455.012	29.0149	0.00212534	0.945596
2897	mmu-miR-23a	27560.3	392.541	24868.6	360.011	8.49755e-07	-0.148265
1182	mmu-miR-23a	27386.9	330.71	30616.2	601.026	3.02095e-06	0.16081
1202	mmu-miR-23a	27031.8	319.143	28221.1	224.463	0.00268826	0.0621185
1213	mmu-miR-23b	27468.3	361.428	32492.5	647.321	1.87796e-11	0.242341
1233	mmu-miR-23b	27585.9	271.5	30211.1	318.133	7.43994e-10	0.131149
3527	mmu-miR-23b	27643.5	231.607	29849.9	409.569	3.83772e-06	0.110786
2928	mmu-miR-23b	28178.9	377.455	26473.7	320.532	0.000838433	-0.0900592
2959	mmu-miR-24	21750.1	242.346	18080.9	275.578	0	-0.26656
1254	mmu-miR-24	22017.7	332.626	18681.9	314.513	1.32483e-12	-0.237027
2949	mmu-miR-24	21358.7	410.529	18384.2	255.659	2.13072e-09	-0.216356
2969	mmu-miR-24	22027.3	508.841	19073.5	242.634	3.19441e-07	-0.207721
1275	mmu-miR-25	6050.46	150.411	7795.71	178.028	6.0485e-13	0.365634
1295	mmu-miR-25	5989.37	231.735	7481.32	117.135	2.76012e-08	0.320888
3589	mmu-miR-25	6003.7	341.761	7626.56	244.73	0.00014488	0.345181
3000	mmu-miR-25	6282.9	227.39	7044.84	102.614	0.00303682	0.165136
1285	mmu-miR-25	6048.23	193.247	6619.95	84.3294	0.00889544	0.130306
1720	mmu-miR-26a	29735.3	371.424	25662.2	169.262	0	-0.21253
1710	mmu-miR-26a	29140.3	293.704	26596.9	248.554	1.52499e-10	-0.13176
25	mmu-miR-26a	27714.2	308.192	29867.8	244.316	8.01833e-08	0.107965
15	mmu-miR-26a	28608.3	286.521	26864.4	321.335	8.78157e-05	-0.09074
46	mmu-miR-26b	20673	213.608	17614.3	144.746	0	-0.231001
1751	mmu-miR-26b	19281.6	275.513	16411.4	85.3979	0	-0.232524
1741	mmu-miR-26b	19090.1	561.535	17117.1	191.572	0.00121539	-0.157392
3446	mmu-miR-26b	19293.5	440.817	17791.3	221.223	0.00318049	-0.116939
56	mmu-miR-26b	20589.7	288.881	19150.6	388.184	0.00399656	-0.104531
1782	mmu-miR-27a	23285.5	317.976	17995.7	84.219	0	-0.371785
77	mmu-miR-27a	23152.2	304.592	18202	159.461	0	-0.347058
67	mmu-miR-27a	22901.7	227.831	19446.1	411.158	8.13793e-13	-0.235977
1772	mmu-miR-27a	22744.1	579.878	18817.9	256.557	1.37244e-09	-0.273388
3477	mmu-miR-27a	22170.4	444.347	19170.3	383.862	6.12598e-07	-0.209763
87	mmu-miR-27a	22374.3	394.617	20154.8	276.665	7.64386e-06	-0.150721
108	mmu-miR-27b	23497.3	246.323	19891.3	116.679	0	-0.240357
1813	mmu-miR-27b	23892.3	288.443	19946	139.896	0	-0.260446
98	mmu-miR-27b	23569	330.592	21409.1	377.038	2.83002e-05	-0.138668
1803	mmu-miR-27b	23398.7	615.689	20686.2	248.147	6.59973e-05	-0.177763
1844	mmu-miR-28	1755.94	83.1125	2756.25	43.473	0	0.650462
149	mmu-miR-28	2001.85	123.979	3449.97	79.9546	0	0.785253
1854	mmu-miR-28	1825.12	143.982	3282.26	100.647	3.77476e-15	0.846699
3539	mmu-miR-28	1866.94	113.337	3074.78	96.2484	2.498e-14	0.719806
1834	mmu-miR-28	1674.56	143.892	2761.78	58.6967	4.46825e-11	0.72182
139	mmu-miR-28	2118.47	138.604	2992.3	56.0798	3.91043e-08	0.498233
129	mmu-miR-28	2049.55	179.811	3089.23	69.0143	2.56764e-07	0.591935
180	mmu-miR-290	210.651	29.4598	1719.7	66.4711	0	3.02923
1865	mmu-miR-290	107.102	31.7389	1164.29	38.4213	0	3.4424
1875	mmu-miR-290	134.136	48.3584	1075.74	19.4358	0	3.00356
3570	mmu-miR-290	169.185	31.9124	1472.32	70.7583	0	3.12142
1885	mmu-miR-290	134.243	50.1756	1379.12	57.2541	0	3.36083
170	mmu-miR-290	201.355	39.9834	1354.5	60.5181	0	2.74994
160	mmu-miR-290	204.508	42.2649	1476.84	84.7486	0	2.85228
366	mmu-miR-292-5p	97.5254	31.0499	841.117	44.41	0	3.10846
2051	mmu-miR-292-5p	40.602	23.3655	543.159	23.8167	0	3.74175
346	mmu-miR-292-5p	65.3953	26.2827	688.208	44.6677	0	3.39559
3756	mmu-miR-292-5p	117.013	31.7867	830.204	55.1744	0	2.8268
2071	mmu-miR-292-5p	73.4785	25.3484	666.792	46.7202	0	3.18184
2061	mmu-miR-292-5p	78.1171	31.0285	529.371	25.3635	0	2.76057
356	mmu-miR-292-5p	119.603	54.6914	693.265	19.4181	0	2.53516
604	mmu-miR-299	1792.88	103.648	2126.07	40.0625	0.00555178	0.245909
3487	mmu-miR-29a	28713.5	361.644	21469.3	110.835	0	-0.41945
645	mmu-miR-29a	28625.7	257.559	23302	210.11	0	-0.296858
2340	mmu-miR-29a	28950.8	338.294	22162	310.623	0	-0.385519
625	mmu-miR-29a	28766.3	247.614	24201.2	219.144	0	-0.249301
2330	mmu-miR-29a	28531.5	687.073	21785.2	167.823	0	-0.389208
2350	mmu-miR-29a	28526.7	403.383	24786	441.706	9.7539e-10	-0.202789
635	mmu-miR-29a	28741.1	362.944	26628.2	531.493	0.00138409	-0.110165
666	mmu-miR-29b	7616.4	148.183	9843.53	163.378	0	0.370068
656	mmu-miR-29b	7808.66	196.138	9352.19	79.6916	2.94653e-12	0.26023
2381	mmu-miR-29b	7369.3	204.434	9047.28	190.753	5.97358e-09	0.295957
676	mmu-miR-29b	7817.91	215.549	8539.85	81.1958	0.00243862	0.127429
2371	mmu-miR-29b	7427.59	239.789	8189.01	120.11	0.00568848	0.140795
697	mmu-miR-29c	10454	217.885	12888.2	250.906	9.72e-13	0.302001
687	mmu-miR-29c	10445.5	211.131	12084.8	185.687	1.57e-08	0.210307
2412	mmu-miR-29c	10417.5	214.959	11921.4	196.922	5.36655e-07	0.194542
2443	mmu-miR-300	712.892	44.3024	916.304	32.7457	0.0017136	0.362143
997	mmu-miR-30a-3p	1465.64	76.6395	1801.26	51.0029	0.000944744	0.297481
2733	mmu-miR-30a-5p	15518.1	409.536	13352.2	153.605	1.55869e-06	-0.216876
3890	mmu-miR-30a-5p	15725.1	272.807	14094.3	311.253	0.000138664	-0.157961
1048	mmu-miR-30a-5p	15573.9	157.852	14540.8	236.883	0.000524192	-0.0990267
2743	mmu-miR-30a-5p	15655.1	307.906	14072.7	381.531	0.0017626	-0.153737
1079	mmu-miR-30b	21508.6	291.587	17621.4	176.555	0	-0.287582
2774	mmu-miR-30b	21663.5	518.6	17112.8	185.038	6.66134e-16	-0.340185
3921	mmu-miR-30b	21816.8	273.296	17826.2	456.826	2.49356e-13	-0.291438
1069	mmu-miR-30b	21496.9	396.426	18338.9	290.113	3.80051e-10	-0.229224
2764	mmu-miR-30b	21239.6	672.591	16607.5	309.932	8.51007e-10	-0.354925
2784	mmu-miR-30b	21684.1	342.393	18494.9	383.715	1.49234e-09	-0.22951
3952	mmu-miR-30c	20007.1	270.801	16375.7	325.114	1.11022e-16	-0.288957
2805	mmu-miR-30c	19883.3	303.817	16218.7	315.817	4.44089e-16	-0.293901
2795	mmu-miR-30c	19492.5	475.617	15635.8	132.262	2.58682e-14	-0.318062
1110	mmu-miR-30c	19617.5	299.267	16897.8	216.695	1.03839e-12	-0.215299
1100	mmu-miR-30c	19901.3	360.384	17224.1	336.643	1.26951e-07	-0.20843
2815	mmu-miR-30c	19873.5	409.238	17520.8	277.127	3.67642e-06	-0.181776
3466	mmu-miR-30e	4644.67	172.215	7766.96	138.459	0	0.741775
1152	mmu-miR-30e	3968.52	151.657	7542.03	211.62	0	0.926354
1172	mmu-miR-30e	4210.86	194.757	7097.54	95.2212	0	0.753205
2877	mmu-miR-30e	4134.56	173.011	7237.18	168.04	0	0.807693
2867	mmu-miR-30e	3952.05	170.636	6430.3	90.8349	0	0.702286
1162	mmu-miR-30e	4054.69	171.527	6772.5	168.052	0	0.740097
2857	mmu-miR-30e	4058.87	148.782	6293.69	144.479	0	0.632829
1183	mmu-miR-30e*	227.402	41.5658	553.811	34.5706	3.55194e-07	1.28415
1203	mmu-miR-30e*	237.603	61.1278	580.461	17.4563	3.1015e-06	1.28865
3497	mmu-miR-30e*	336.384	63.0961	685.031	24.513	6.99133e-06	1.02606
2898	mmu-miR-30e*	274.906	43.3981	525.62	22.9203	2.19889e-05	0.935081
2908	mmu-miR-30e*	269.724	49.547	576.034	43.7144	5.46103e-05	1.09467
1193	mmu-miR-30e*	270.111	75.0713	513.501	33.6686	0.00787817	0.926812
2888	mmu-miR-30e*	255.563	77.356	514.031	42.1065	0.00791079	1.00818
1214	mmu-miR-31	1023.75	66.7378	1438.25	54.0843	1.46264e-05	0.490454
2991	mmu-miR-320	6648.38	260.335	5788.32	88.4139	0.00287407	-0.199858
1286	mmu-miR-320	6453.93	246.593	5701.66	105.278	0.00763863	-0.178794
2981	mmu-miR-320	6382.54	304.682	5520.49	84.6907	0.0091594	-0.209333
192	mmu-miR-328	1369.76	103.142	824.589	36.544	6.33568e-06	-0.732175
1907	mmu-miR-328	1305.64	112.615	783.66	28.8813	4.37835e-05	-0.736454
3602	mmu-miR-328	1276.7	95.6239	827.027	32.363	6.24034e-05	-0.626415
202	mmu-miR-328	1384.83	140.262	833.221	39.2484	0.000463737	-0.732943
1917	mmu-miR-328	1319.23	109.648	918.313	30.3093	0.00139898	-0.522639
212	mmu-miR-328	1344.57	123.263	917.671	37.4022	0.00242467	-0.551099
1897	mmu-miR-328	1222.3	131.995	783.699	22.8122	0.00265991	-0.641227
3695	mmu-miR-330	784.485	43.0405	375.195	26.5276	2.47098e-11	-1.06411
285	mmu-miR-330	749.068	50.7886	375.423	35.0814	2.69627e-07	-0.99658
1990	mmu-miR-330	671.091	64.9673	303.661	15.0781	2.24846e-06	-1.14404
2010	mmu-miR-330	729.94	66.1341	375.422	17.4324	8.0689e-06	-0.959264
2000	mmu-miR-330	674.216	73.7109	284.404	34.5404	2.54422e-05	-1.24527
295	mmu-miR-330	828.225	104.425	373.71	24.5704	0.00012928	-1.1481
305	mmu-miR-330	776.317	95.9152	423.158	41.6123	0.00238172	-0.875448
316	mmu-miR-331	1241.86	82.1081	655.966	26.8403	1.7739e-09	-0.920804
2031	mmu-miR-331	1115.55	110.242	610.886	14.5519	3.86136e-05	-0.868784
2021	mmu-miR-331	983.306	89.045	562.631	22.2715	4.47155e-05	-0.805451
336	mmu-miR-331	1141.74	105.071	763.745	25.9371	0.00162036	-0.58007
326	mmu-miR-331	1161.85	133.515	686.894	56.049	0.00247473	-0.758264
2041	mmu-miR-331	1126.99	124.763	708.479	31.3582	0.00292045	-0.669675
3726	mmu-miR-331	1073.35	122.71	692.179	42.3622	0.00726037	-0.632905
357	mmu-miR-335	2679.66	141.568	7021.07	109.048	0	1.38964
367	mmu-miR-335	2642.79	121.082	7755.62	187.119	0	1.55318
2062	mmu-miR-335	2173.2	126.954	5886.71	99.2584	0	1.43764
2072	mmu-miR-335	2180.53	131.576	6977.48	174.614	0	1.67802
347	mmu-miR-335	2643.61	124.383	6522.18	155.472	0	1.30285
2052	mmu-miR-335	2071.83	156.466	5706.34	105.003	0	1.46166
3757	mmu-miR-335	2534.53	138.657	7006.22	241.836	0	1.46692
2103	mmu-miR-337	739.401	41.4858	1639.2	48.5101	0	1.14856
398	mmu-miR-337	892.878	60.0832	1931.03	57.2064	0	1.11284
3788	mmu-miR-337	710.836	63.1515	1719.13	68.6957	0	1.27409
388	mmu-miR-337	807.443	80.684	1754.48	41.6385	0	1.11962
378	mmu-miR-337	811.752	55.5919	1665.16	62.6386	0	1.03655
2093	mmu-miR-337	724.272	60.1665	1388.89	60.2937	2.90967e-12	0.939327
2083	mmu-miR-337	685.293	78.8823	1302.46	56.4792	7.69179e-09	0.926451
409	mmu-miR-338	21118.6	303.011	16096.3	129.091	0	-0.391785
2114	mmu-miR-338	20613.2	427.925	15185.6	161.085	0	-0.440872
2124	mmu-miR-338	21176.6	532.687	15389	82.7805	0	-0.460572
419	mmu-miR-338	20989.5	476.392	16623.9	329.007	1.65534e-13	-0.336414
429	mmu-miR-338	20752.5	187.153	18226.3	397.315	2.32987e-08	-0.187263
2134	mmu-miR-338	20667.7	323.982	18390.9	347.004	3.16197e-06	-0.168391
3819	mmu-miR-338	19801.9	442.585	16489.9	656.126	4.17662e-05	-0.264054
533	mmu-miR-342	7975.38	187.552	5556.45	116.019	0	-0.521391
2248	mmu-miR-342	7166.85	394.32	4608.04	61.6682	5.13633e-10	-0.637188
543	mmu-miR-342	7696.55	280.783	5629.67	174.405	1.65381e-09	-0.451161
553	mmu-miR-342	7674.95	204.145	6041.03	176.331	6.69771e-09	-0.345363
2238	mmu-miR-342	6927.12	387.885	4697.12	82.16	5.11865e-08	-0.56048
2258	mmu-miR-342	7058.87	204.68	5695.67	138.238	1.42204e-07	-0.30957
3943	mmu-miR-342	7426.52	252.963	5880.91	198.431	3.77622e-06	-0.336649
626	mmu-miR-346	4085.15	179.451	1576.28	43.8353	0	-1.37387
636	mmu-miR-346	4430.11	200.459	1705.48	45.1414	0	-1.37717
646	mmu-miR-346	4424.54	226.848	1558.53	53.3443	0	-1.50534
2351	mmu-miR-346	3630.41	190.197	1407.69	48.6928	0	-1.3668
2331	mmu-miR-346	3501.27	214.594	1149.44	49.8823	0	-1.60695
2341	mmu-miR-346	3597.83	222.6	1235.02	58.7337	0	-1.54259
3488	mmu-miR-346	4563.52	326.376	1466.6	60.3289	0	-1.63767
3519	mmu-miR-34a	8963.79	162.553	6402.48	58.0321	0	-0.48548
677	mmu-miR-34a	9090.47	165.185	7014.3	110.174	0	-0.374056
2372	mmu-miR-34a	8801.59	231.424	6776.96	103.202	2.16493e-14	-0.377126
2362	mmu-miR-34a	8702.03	308.715	6209.62	150.147	2.33225e-12	-0.486847
657	mmu-miR-34a	8768.67	140.507	7614.78	143.481	5.67384e-08	-0.203556
667	mmu-miR-34a	9056.9	167.634	7869.81	171.03	2.39619e-06	-0.202688
2382	mmu-miR-34a	8832.99	228.643	7480.23	159.539	3.41785e-06	-0.239819
750	mmu-miR-350	1964.75	129.166	3129.8	49.149	3.55271e-15	0.671723
760	mmu-miR-350	2181.54	101.736	3128.44	86.4363	3.83306e-11	0.520096
2475	mmu-miR-350	1970.34	117.957	2782.63	78.7426	8.01617e-08	0.498007
770	mmu-miR-350	2175.03	166.649	2747.01	65.5872	0.00228655	0.336828
2465	mmu-miR-350	1974.41	133.207	2492.5	103.527	0.00345159	0.336175
3612	mmu-miR-350	2375.19	137.234	2791.27	57.6523	0.00818427	0.232876
781	mmu-miR-351	1114.82	100.916	1606.25	32.4172	2.11345e-05	0.526877
791	mmu-miR-351	1158.59	90.1199	1557.2	47.7371	0.000346653	0.426581
2506	mmu-miR-351	1082.24	99.0697	1447.33	61.4991	0.00366123	0.41938
3674	mmu-miR-361	5998.85	188.574	4552.27	61.0866	5.22149e-12	-0.398102
2517	mmu-miR-361	5334.1	237.448	4066.52	88.6837	1.84144e-06	-0.391449
832	mmu-miR-361	5659.24	196.258	4615.06	71.0908	2.23395e-06	-0.294258
2527	mmu-miR-361	5364.91	216.976	4440.61	125.858	0.000457093	-0.272796
822	mmu-miR-361	5730.09	169.49	5143.81	93.0102	0.00445227	-0.155721
2630	mmu-miR-365	793.239	98.4734	1514.32	63.2167	1.27643e-08	0.932842
905	mmu-miR-365	867.697	118.274	1647.27	57.4812	3.31205e-08	0.92481
915	mmu-miR-365	868.496	110.032	1543.3	37.4239	8.34619e-08	0.82943
2620	mmu-miR-365	758.939	83.7226	1349.95	65.7724	3.63321e-07	0.830856
925	mmu-miR-365	981.774	85.3192	1418.57	39.6344	2.54076e-05	0.530975
2610	mmu-miR-365	743.371	95.3814	1233.88	49.7251	2.80543e-05	0.731051
3767	mmu-miR-365	1213.32	130.413	1669.24	63.5161	0.00303394	0.460227
2816	mmu-miR-374-5p	442.796	64.8255	1380.18	37.7329	0	1.64014
1091	mmu-miR-374-5p	374.08	58.9439	1378.8	62.4494	0	1.88199
1101	mmu-miR-374-5p	432.186	73.6073	1302.25	32.4829	0	1.59128
2796	mmu-miR-374-5p	378.365	58.1043	1142.31	38.9051	0	1.59411
1111	mmu-miR-374-5p	431.873	67.5743	1296.61	61.9775	0	1.58606
2806	mmu-miR-374-5p	400.001	76.1109	1256	56.7463	3.33067e-16	1.65076
3953	mmu-miR-374-5p	626.744	87.1012	1572.37	70.5798	9.32587e-15	1.327
3529	mmu-miR-376b	2132.76	133.778	3667.22	99.1604	0	0.781964
2940	mmu-miR-376b	1952.55	127.166	3300.4	79.8848	0	0.757277
1225	mmu-miR-376b	1891.35	88.4252	2922.35	83.2773	4.21885e-15	0.627712
2930	mmu-miR-376b	1940.45	115.675	2975.63	64.6699	3.52829e-13	0.616808
2920	mmu-miR-376b	1786.25	114.381	2723.9	59.3566	1.35466e-11	0.60874
1215	mmu-miR-376b	1840.69	155.634	3131.28	95.2349	1.78624e-11	0.766509
1235	mmu-miR-376b	1988.43	141.639	3036.09	93.8543	5.18946e-09	0.610582
3560	mmu-miR-376b*	1323.45	120.418	1986.12	45.5161	1.6391e-06	0.585645
1246	mmu-miR-376b*	1035.91	85.1515	1601.69	75.8962	4.73472e-06	0.6287
2971	mmu-miR-376b*	1202.35	123.256	1783.76	44.4098	3.43727e-05	0.56906
2951	mmu-miR-376b*	1032.52	82.6522	1474.44	60.8673	8.15464e-05	0.513995
1266	mmu-miR-376b*	1123.57	138.926	1668.12	83.174	0.00141449	0.570133
1256	mmu-miR-376b*	1135.72	129.743	1532.82	46.4722	0.00671099	0.432588
1277	mmu-miR-376c	84.6901	33.2716	525.496	30.4633	1.66533e-15	2.63342
1297	mmu-miR-376c	100.556	38.9977	519.704	21.3939	1.83187e-14	2.3697
3002	mmu-miR-376c	146.436	37.1319	599.864	32.1555	2.12053e-14	2.03436
2992	mmu-miR-376c	137.518	48.1709	539	26.3547	6.6354e-10	1.97066
3591	mmu-miR-376c	232.443	65.4485	698.578	46.6507	2.41071e-07	1.58754
2982	mmu-miR-376c	107.119	42.9125	469.454	42.2	2.44775e-07	2.13177
1287	mmu-miR-376c	117.526	54.7189	476.584	25.4372	3.32513e-07	2.01975
1794	mmu-miR-379	4623.17	208.219	7313.74	81.0245	0	0.661725
69	mmu-miR-379	4938.82	106.666	6600.22	123.216	0	0.418346
89	mmu-miR-379	5038.37	145.303	6781.98	97.9686	0	0.42875
1784	mmu-miR-379	4581.14	150.697	6138.96	107.383	1.22125e-15	0.422285
1774	mmu-miR-379	4579.72	196.994	6018.54	122.021	2.31905e-09	0.394155
79	mmu-miR-379	4976.64	261.038	6763.8	128.301	2.46583e-09	0.442662
3479	mmu-miR-379	4375.36	250.106	6131.89	175.623	2.26917e-08	0.486931
1815	mmu-miR-380-3p	348.625	34.4351	585.956	25.9863	8.17353e-06	0.749118
1825	mmu-miR-380-3p	399.454	54.7001	698.261	40.4216	0.000122832	0.805738
3510	mmu-miR-380-3p	322.195	51.1112	588.434	32.6925	0.000159638	0.868945
100	mmu-miR-380-3p	405.48	61.467	671.4	31.3365	0.000726033	0.727541
120	mmu-miR-380-3p	494.948	77.6065	773.738	39.955	0.00391618	0.64457
1887	mmu-miR-381	468.123	61.1739	759.793	40.5783	0.000447414	0.69872
3572	mmu-miR-381	369.151	56.2951	590.017	43.9367	0.00632538	0.676545
1918	mmu-miR-382	4964.11	225.737	6324.24	89.6024	6.60081e-08	0.349358
213	mmu-miR-382	5485.85	166.533	6188.66	90.7825	0.000393426	0.173912
224	mmu-miR-383	1663.82	97.0823	741.895	52.1238	2.76446e-14	-1.16521
244	mmu-miR-383	1567.34	83.3868	790.613	52.5297	1.31672e-12	-0.987279
1929	mmu-miR-383	1354.74	111.872	577.133	34.1611	1.28259e-09	-1.23104
234	mmu-miR-383	1779.18	179.448	758.854	36.4692	1.62041e-07	-1.22932
1949	mmu-miR-383	1408.41	131.117	700.465	47.3822	2.72012e-06	-1.00768
1939	mmu-miR-383	1358.79	148.937	612.519	24.1811	4.37771e-06	-1.14949
3634	mmu-miR-383	1096.83	106.548	552.855	43.2554	1.68155e-05	-0.988368
2042	mmu-miR-410	1016.52	81.3264	1289.56	33.2329	0.00495562	0.343239
337	mmu-miR-410	1089.2	75.3179	1350.36	47.1257	0.00775451	0.310079
420	mmu-miR-422b	3143.25	161.784	2262.79	65	2.22934e-06	-0.474156
2115	mmu-miR-422b	3037.49	210.355	1963.54	76.5404	5.34254e-06	-0.629421
2125	mmu-miR-422b	2940.4	192.305	2021.83	58.2566	1.61317e-05	-0.540351
410	mmu-miR-422b	3185.62	178.215	2327.69	73.939	2.84891e-05	-0.452676
2135	mmu-miR-422b	2960.85	150.904	2380.33	45.9992	0.000630145	-0.314845
430	mmu-miR-422b	3059.49	176.845	2508.86	82.526	0.00816054	-0.286259
2197	mmu-miR-424	1247.95	92.6608	4701.31	88.754	0	1.9135
472	mmu-miR-424	1411.64	86.0675	4909.4	110.284	0	1.79817
482	mmu-miR-424	1457.28	98.4487	4663.01	82.3446	0	1.67798
2187	mmu-miR-424	1209.64	101.377	3935.61	80.5501	0	1.70201
492	mmu-miR-424	1399.15	159.861	5101.41	94.6543	0	1.86635
2177	mmu-miR-424	1234.53	139.92	3841.12	44.8905	0	1.63756
3882	mmu-miR-424	1142.26	152.655	4148.9	230.518	0	1.86084
2270	mmu-miR-431	302.935	31.6536	769.096	34.5071	3.33067e-16	1.34416
575	mmu-miR-431	425.155	43.8574	965.758	35.9148	6.66134e-16	1.18367
2290	mmu-miR-431	358.727	42.9089	959.9	49.377	1.77636e-15	1.42
565	mmu-miR-431	397.678	68.6661	936.95	26.7847	1.19419e-10	1.23637
2280	mmu-miR-431	385.731	62.3009	822.697	37.5924	1.26933e-07	1.09277
585	mmu-miR-431	461.395	72.8045	973.108	49.7893	1.79611e-07	1.0766
3427	mmu-miR-431	435.487	91.2495	794.044	45.1373	0.00125272	0.866589
3458	mmu-miR-433-3p	2806.7	115.177	1952.16	48.8095	3.57447e-10	-0.523804
2301	mmu-miR-433-3p	2448.92	160.818	1791.73	43.0458	0.000231776	-0.450796
2311	mmu-miR-433-3p	2405.4	141.698	1827.66	67.817	0.000636714	-0.396274
668	mmu-miR-434-3p	5734.3	191.074	6494.3	103.508	0.000753322	0.179557
833	mmu-miR-450	88.1551	24.1113	448.247	25.1268	1.44329e-15	2.34618
813	mmu-miR-450	77.0663	32.9391	462.875	21.521	7.32747e-15	2.58645
2538	mmu-miR-450	67.2912	29.8546	431.171	33.9022	4.9166e-11	2.67977
2528	mmu-miR-450	65.6313	34.5839	396.795	29.4497	2.54234e-09	2.59594
823	mmu-miR-450	107.067	45.0331	473.782	30.0253	1.1244e-08	2.14571
2518	mmu-miR-450	62.5912	32.402	351.834	29.3907	7.92689e-08	2.49086
3675	mmu-miR-450	97.5392	41.0203	456.973	42.4702	1.95002e-07	2.22805
3768	mmu-miR-451	21987.3	350.94	16986.2	226.096	0	-0.37231
2621	mmu-miR-451	22239.3	441.55	16825.8	160.034	0	-0.402431
926	mmu-miR-451	22363.4	452.832	17717.9	141.476	0	-0.335931
2611	mmu-miR-451	22324.5	620.28	16183.2	261.46	0	-0.46413
2631	mmu-miR-451	22064.7	331.551	19756.6	292.95	4.10904e-07	-0.159409
916	mmu-miR-451	22342.3	317.515	19756.9	481.612	1.24592e-05	-0.177421
906	mmu-miR-451	22260	301.164	20205.4	363.208	2.36235e-05	-0.139716
968	mmu-miR-455-3p	1374	111.538	1765.97	47.5966	0.00262783	0.362074
2693	mmu-miR-455-3p	1367.2	121.123	1760.71	50.4294	0.00494581	0.364938
1009	mmu-miR-455-5p	71.4358	29.9576	258.036	20.9236	6.25739e-05	1.85285
3861	mmu-miR-455-5p	106.228	37.5499	274.179	25.9974	0.00248767	1.36795
1019	mmu-miR-455-5p	105.721	27.953	239.428	24.4472	0.0044834	1.17933
999	mmu-miR-455-5p	94.0185	37.5165	241.246	20.9182	0.00528614	1.35949
173	mmu-miR-485-5p	689.111	67.7757	412.4	22.3205	0.000809624	-0.740691
163	mmu-miR-485-5p	788.44	106.05	424.494	35.2975	0.00323039	-0.893256
1868	mmu-miR-485-5p	595.609	76.0999	338.467	30.3865	0.00595528	-0.81535
3573	mmu-miR-485-5p	652.6	78.779	392.927	27.0181	0.00619235	-0.731936
1878	mmu-miR-485-5p	606.673	76.0416	359.434	21.1582	0.00627195	-0.755192
194	mmu-miR-486	4366.92	114.6	2886.88	64.7579	0	-0.597105
214	mmu-miR-486	4314.21	178.844	2889.71	52.4454	5.82978e-13	-0.578172
1919	mmu-miR-486	3956.37	116.289	2951.24	64.2864	2.95519e-12	-0.422856
1909	mmu-miR-486	3949.86	176.639	2563.52	71.8748	6.9319e-12	-0.623676
204	mmu-miR-486	4354.38	211.502	2796.81	42.5703	7.22711e-12	-0.638686
3604	mmu-miR-486	4026.92	201.668	2672.52	68.0736	1.6138e-09	-0.591475
1899	mmu-miR-486	3893.29	219.82	2529.82	61.0454	1.33226e-08	-0.621956
2136	mmu-miR-494	703.679	78.5856	2093.06	61.4901	0	1.57263
3821	mmu-miR-494	746.41	84.6988	2401.97	93.6662	0	1.68618
431	mmu-miR-494	891.958	99.7722	2568.09	91.2288	0	1.52565
411	mmu-miR-494	899.485	114.038	2437.02	70.7419	0	1.43795
2116	mmu-miR-494	689.424	72.0374	1746.26	53.1197	0	1.3408
421	mmu-miR-494	878.231	98.7309	2292.24	93.2428	0	1.38409
2126	mmu-miR-494	686.017	85.7517	1802.43	60.6592	0	1.39363
3883	mmu-miR-496	226.898	52.1186	473.71	26.7916	0.000310321	1.06196
2198	mmu-miR-496	266.981	47.1133	477.292	31.7463	0.00158287	0.838135
2178	mmu-miR-496	223.127	48.19	398.019	18.8225	0.00444552	0.834971
473	mmu-miR-496	313.856	60.0071	513.224	24.3317	0.00728715	0.709485
2229	mmu-miR-497	335.003	33.897	545.473	37.7756	0.000518572	0.703333
504	mmu-miR-497	333.965	48.3279	564.489	31.4923	0.000636265	0.75725
524	mmu-miR-497	372.187	50.2726	585.364	38.9448	0.00359774	0.653307
659	mmu-miR-503	120.655	33.6779	259.626	26.6566	0.00842256	1.10555
2446	mmu-miR-532	1025.6	78.7178	1301.76	47.5391	0.006351	0.343999
731	mmu-miR-532	1191.69	73.314	1441.88	41.7376	0.00755752	0.274943
721	mmu-miR-532	1201.52	65.095	1445.2	52.2572	0.00861914	0.266408
762	mmu-miR-539	376.242	41.208	583.495	25.9364	0.0004054	0.633059
2539	mmu-miR-541	2553.59	130.782	3643.71	83.0621	3.49833e-11	0.512879
814	mmu-miR-541	2793.9	133.652	3786.7	63.7653	3.0796e-10	0.438662
824	mmu-miR-541	2745.73	141.6	3773.46	67.5252	6.64242e-10	0.458698
834	mmu-miR-541	2645.95	110.035	3579.59	91.615	9.99812e-10	0.436008
2529	mmu-miR-541	2578.35	118.019	3157.47	90.0789	0.000236387	0.292319
3676	mmu-miR-541	2701.6	158.735	3251.36	54.8271	0.00184349	0.267229
2519	mmu-miR-541	2476.75	204.893	3053.82	57.1762	0.00883615	0.302166
3924	mmu-miR-615	993.988	87.622	628.907	37.3763	0.000624733	-0.660382
1082	mmu-miR-615	962.939	92.6093	591.51	38.3361	0.000890717	-0.703042
2767	mmu-miR-615	881.432	92.6151	528.675	38.3162	0.00160868	-0.737469
2777	mmu-miR-615	915.979	103.531	555.772	29.3266	0.00254194	-0.720821
1062	mmu-miR-615	970.495	103.439	599.913	46.4169	0.00307752	-0.693966
2922	mmu-miR-668	620.387	69.9678	342.009	18.4838	0.000873762	-0.859135
3531	mmu-miR-668	700.11	80.7181	419.221	27.0668	0.00366437	-0.739871
2942	mmu-miR-668	592.99	53.7644	394.875	36.7795	0.00965568	-0.586611
91	mmu-miR-671	1404.37	129.204	2233.55	120.109	7.82326e-06	0.66942
1796	mmu-miR-671	1269.32	106.803	1775.14	73.973	0.000276992	0.483874
71	mmu-miR-671	1352.56	140.502	1880.93	71.79	0.00150757	0.475749
1776	mmu-miR-671	1170.66	133.526	1636.7	52.3058	0.0022018	0.483469
3698	mmu-miR-676	3143.9	171.687	2394.28	118.047	0.000690871	-0.392962
2003	mmu-miR-676	2918.22	192.665	2242.91	91.0536	0.00280733	-0.379714
298	mmu-miR-676	3145.85	217.163	2490.63	58.6298	0.00594452	-0.336941
1993	mmu-miR-676	2843.44	214.722	2203.66	92.0057	0.0096331	-0.367736
3853	mmu-miR-680	269.855	49.0015	1133.22	54.3586	0	2.07017
443	mmu-miR-680	276.775	51.2608	1147.73	55.1615	0	2.052
2168	mmu-miR-680	249.336	60.1724	1046.41	32.2401	0	2.06929
463	mmu-miR-680	317.401	57.765	1226.77	64.9062	0	1.95049
2158	mmu-miR-680	209.839	65.5341	938.397	46.0947	6.66134e-16	2.16092
2148	mmu-miR-680	215.586	71.8409	908.513	48.3294	7.33302e-13	2.07525
453	mmu-miR-680	295.751	88.2293	1147.29	65.6162	1.20759e-12	1.95578
742	mmu-miR-689	4952.85	114.512	11986.2	123.023	0	1.27505
2447	mmu-miR-689	4629.87	187.355	10979.9	144.542	0	1.24582
2427	mmu-miR-689	4788.55	162.333	9833.18	144.324	0	1.03807
732	mmu-miR-689	5039.51	279.187	11867.8	113.84	0	1.2357
722	mmu-miR-689	4886.73	202.488	12205.2	269.6	0	1.32055
2437	mmu-miR-689	4680.82	258.354	9815.26	98.5619	0	1.06826
3584	mmu-miR-689	5136.81	256.44	10338.5	143.59	0	1.00908
2468	mmu-miR-690	25740.4	318.816	12083	125.163	0	-1.09105
763	mmu-miR-690	25450.2	279.383	14117.9	248.762	0	-0.850147
2458	mmu-miR-690	25883.6	457.042	12073.1	140.53	0	-1.10025
753	mmu-miR-690	25600.6	243.212	14625.7	306.21	0	-0.807672
2478	mmu-miR-690	25724.6	412.071	13864	97.5609	0	-0.89181
773	mmu-miR-690	25512.9	405.111	14504.7	171.989	0	-0.8147
3615	mmu-miR-690	24653.1	510.199	11928.1	120.748	0	-1.04741
2819	mmu-miR-7	412.311	58.4372	910.699	37.4577	3.55031e-10	1.14324
1104	mmu-miR-7	378.725	51.9846	924.631	74.148	5.42186e-08	1.28773
1114	mmu-miR-7	430.654	70.5765	923.782	46.7731	1.82307e-07	1.10102
2799	mmu-miR-7	386.41	57.5096	773.826	29.4281	2.05755e-07	1.00188
1094	mmu-miR-7	373.209	67.0614	819.095	60.138	7.90383e-06	1.13405
3956	mmu-miR-7	585.791	63.7482	1044.45	78.9721	3.63328e-05	0.834282
2809	mmu-miR-7	349.136	79.3518	800.822	63.6214	4.9158e-05	1.19769
1145	mmu-miR-700	742.619	89.6878	411.845	30.6751	0.00186977	-0.850522
3005	mmu-miR-705	4359.29	127.334	6717.22	90.8615	0	0.623772
1280	mmu-miR-705	4075.5	120.509	6124.19	170.158	0	0.587544
1300	mmu-miR-705	4410.8	177.507	6442.77	120.558	0	0.546643
1290	mmu-miR-705	4190.21	152.883	6517.88	238.1	1.66533e-15	0.637378
2995	mmu-miR-705	4462.38	193.163	5999.11	93.3491	6.75804e-12	0.426933
3594	mmu-miR-705	4929.98	231.363	6662.87	96.5399	2.59108e-11	0.434561
2985	mmu-miR-705	4289.26	195.524	5876.48	143.171	2.76633e-10	0.454225
1828	mmu-miR-709	42081.3	335.702	16337.5	142.576	0	-1.36499
3513	mmu-miR-709	42178.4	411.214	15176.4	172.773	0	-1.47467
1818	mmu-miR-709	42245.7	469.753	15939.3	125.112	0	-1.40622
103	mmu-miR-709	42425.1	501.963	15740.2	248.342	0	-1.43046
1808	mmu-miR-709	42415.2	545.242	15737.5	157.253	0	-1.43038
123	mmu-miR-709	40578.8	374.937	18403.4	401.071	0	-1.14075
113	mmu-miR-709	41504.7	485.876	16883.9	459.137	0	-1.29763
1890	mmu-miR-711	22.5087	27.9236	278.579	32.6264	1.381e-06	3.62954
175	mmu-miR-711	76.3189	55.7515	353.284	32.155	0.000188102	2.21071
1870	mmu-miR-711	31.1928	38.7703	241.566	32.1242	0.000478949	2.95314
185	mmu-miR-711	114.388	45.7029	394.2	56.1419	0.000649746	1.785
165	mmu-miR-711	86.1752	49.9155	335.172	51.9003	0.00227313	1.95956
1880	mmu-miR-711	48.3288	51.2439	237.071	26.2589	0.00500527	2.29436
3575	mmu-miR-711	93.9384	52.9825	310.92	44.6481	0.00589449	1.72675
1921	mmu-miR-712	30.2544	25.6695	171.558	31.0705	0.00485739	2.50348
1911	mmu-miR-712	24.2213	24.0554	156.976	28.7364	0.00507618	2.6962
2014	mmu-miR-714	118.026	26.7105	379.923	33.5639	7.7589e-07	1.6866
299	mmu-miR-714	178.829	59.5012	450.213	44.3089	0.00120038	1.33203
2004	mmu-miR-714	96.5433	60.6643	357.423	39.9316	0.00151111	1.88838
3699	mmu-miR-714	168.286	57.8419	418.199	40.6172	0.00185327	1.31328
309	mmu-miR-714	249.257	59.4041	517.787	60.345	0.00430056	1.05473
1994	mmu-miR-714	114.107	58.8714	334.511	44.707	0.00817754	1.55166
444	mmu-miR-720	1581.42	115.409	3705.54	77.7235	0	1.22846
464	mmu-miR-720	1602.97	133.197	3458.08	80.6193	0	1.10922
2159	mmu-miR-720	1459.68	93.4061	3107.22	105.376	0	1.08997
2149	mmu-miR-720	1554.27	116.562	3073.14	79.352	0	0.983478
3854	mmu-miR-720	1419.05	120.986	3184.94	123.899	0	1.16634
454	mmu-miR-720	1625.07	104.263	3311.21	128.429	0	1.02686
2169	mmu-miR-720	1535.66	115.731	3236.96	137.512	0	1.07578
2190	mmu-miR-721	1.29906	11.9506	129.424	34.2369	0.00552045	6.6385
2180	mmu-miR-721	13.5346	16.3644	100.591	15.6038	0.00769547	2.89378
3916	mmu-miR-744	2609.26	172.567	3647.06	124.149	2.79169e-06	0.483095
506	mmu-miR-744	2935.36	196.553	4031.05	119.438	4.44598e-06	0.457617
526	mmu-miR-744	2933.1	150.22	3763.69	85.0919	4.90525e-06	0.359721
2231	mmu-miR-744	2815.63	159.287	3437.68	69.2313	0.000647796	0.287976
516	mmu-miR-744	2855.88	167.622	3570.36	119.419	0.000848916	0.322137
2211	mmu-miR-744	2820.08	118.818	3199.44	56.8277	0.00691115	0.182085
2314	mmu-miR-760	85.5915	23.2567	222.425	29.7773	0.00411684	1.37778
681	mmu-miR-762	3466.68	131.217	10375.5	160.737	0	1.58155
661	mmu-miR-762	3461.83	147.806	11639.3	230.092	0	1.7494
2376	mmu-miR-762	3317.33	169.32	9171.61	101.424	0	1.46715
2366	mmu-miR-762	3390.43	174.719	9365.05	114.262	0	1.46582
3523	mmu-miR-762	3647.06	177.141	9728.69	126.496	0	1.41551
2386	mmu-miR-762	3442.86	219.123	9749.85	111.426	0	1.50177
671	mmu-miR-762	3505.43	197.268	10521.6	356.96	0	1.58569
847	mmu-miR-801	1173.13	75.897	819.961	53.9742	0.000733755	-0.51674
3709	mmu-miR-801	1195.35	114.446	793.703	24.8079	0.00183351	-0.59076
2552	mmu-miR-801	1079.57	97.1099	752.523	36.8576	0.00468428	-0.520654
2572	mmu-miR-801	1067.88	84.5717	794.4	24.8444	0.00612718	-0.426818
3802	mmu-miR-805	2739.56	130.484	2031.28	60.7081	5.22843e-06	-0.431554
2655	mmu-miR-805	2348.42	163.259	1644.73	57.5614	0.000144264	-0.513838
2665	mmu-miR-805	2477.83	178.082	1768.81	83.8623	0.000705105	-0.486293
2645	mmu-miR-805	2260.74	144.552	1688.79	72.3103	0.000998608	-0.420804
940	mmu-miR-805	2457.26	174.369	1854.54	56.8615	0.00209584	-0.405988
960	mmu-miR-805	2595.5	158.981	2081.37	65.9362	0.00537886	-0.318482
991	mmu-miR-9	10089.3	263.904	12262.5	141.792	1.89659e-12	0.281421
981	mmu-miR-9	9809.17	335.588	12179.5	153.834	3.46432e-10	0.312248
971	mmu-miR-9	9608.11	256.575	11352.5	161.427	2.20455e-08	0.24068
2696	mmu-miR-9	9673.31	271.454	10593.6	138.458	0.00315272	0.131109
1053	mmu-miR-92	6337.3	214.146	7684.82	195.426	6.21912e-06	0.278142
1043	mmu-miR-92	6349.23	277.683	7611.75	161.01	0.000122129	0.261647
3895	mmu-miR-92	6420.35	170.421	7104.48	120.868	0.00162728	0.146076
1064	mmu-miR-93	2448.16	90.6533	3278.28	70.6998	2.90455e-11	0.421244
1084	mmu-miR-93	2421.84	161.208	3673.9	80.6221	4.16267e-11	0.60121
3926	mmu-miR-93	2443.3	121.59	3534.63	101.439	8.15829e-11	0.532729
1074	mmu-miR-93	2495.31	148.838	3625.92	103.201	2.95095e-09	0.539128
2769	mmu-miR-93	2310.09	120.461	3039.36	103.111	1.37852e-05	0.395818
2789	mmu-miR-93	2325.25	212.843	3277.89	90.2381	7.03681e-05	0.495381
2779	mmu-miR-93	2429.98	164.136	3055.15	77.5788	0.00100666	0.330298
1115	mmu-miR-96	2868.47	132.544	3786.26	113.946	6.13227e-07	0.400492
1095	mmu-miR-96	2781.29	137.491	3370.76	70.5178	0.000311304	0.277323
1105	mmu-miR-96	2819.44	167.063	3608.38	132.267	0.000368179	0.355941
2851	mmu-miR-98	7829.79	234.282	12630.5	176.159	0	0.689868
1146	mmu-miR-98	7846.31	274.832	14202.8	294.276	0	0.856092
1136	mmu-miR-98	7619.3	216.014	13963.6	343.432	0	0.873941
1126	mmu-miR-98	7425.37	283.44	12750.1	262.277	0	0.779971
3440	mmu-miR-98	8804.37	224.354	12780.2	202.038	0	0.537619
2831	mmu-miR-98	7233.91	319.989	11740.6	208.588	0	0.698655
2841	mmu-miR-98	7717.69	359.294	11865.7	146.688	0	0.620556
3471	mmu-miR-99a	13297.9	262.745	12134.1	197.918	0.000683214	-0.13213
2862	mmu-miR-99a	12871.5	340.605	11518.2	183.086	0.000738671	-0.160263
2872	mmu-miR-99a	12848.9	399.907	11373.6	194.604	0.00133524	-0.175955
1208	mmu-miR-99b	6161.71	148.807	8252.92	219.01	2.34257e-14	0.421573
1198	mmu-miR-99b	6153.61	138.953	8095.95	234.999	5.7877e-12	0.395766
2893	mmu-miR-99b	6036.93	210.101	7186.61	110.515	2.99441e-06	0.251496
2913	mmu-miR-99b	5988.84	341.597	7545.28	117.18	2.43007e-05	0.333298
3502	mmu-miR-99b	6577.76	209.539	7734.35	165.776	2.68827e-05	0.233684
1188	mmu-miR-99b	6175.04	297.087	7385.24	136.635	0.000295895	0.258197
2903	mmu-miR-99b	6169.98	270.281	7096.54	130.311	0.00255607	0.20185
1727	mmu-let-7a	26399.1	358.574	27613.6	646.021	0.0982543
12	mmu-let-7a	26024.2	292.445	25998.4	206.731	0.970094
53	mmu-let-7b	23224.3	328.074	24862.8	594.69	0.0160167
1738	mmu-let-7b	22404	420.136	23665.1	877.249	0.188389
1769	mmu-let-7c	23742.1	330.031	25456.3	987.009	0.0962457
1789	mmu-let-7c	23932.9	324.495	23052	475.764	0.141614
115	mmu-let-7d	23741.2	280.711	24795.2	719.602	0.167923
1800	mmu-let-7d	23569.8	373.566	24447.7	825.42	0.321915
1831	mmu-let-7d*	1346.89	120.836	1028.19	50.9401	0.0265437
177	mmu-let-7e	20030.2	368.714	21412.8	629.284	0.0572244
1882	mmu-let-7e	18301.2	269.103	18954.8	359.893	0.145963
1872	mmu-let-7e	18156.2	331.47	17726.9	231.199	0.315975
167	mmu-let-7e	19661.3	874.115	18725	303.321	0.333096
208	mmu-let-7f	25453.5	271.313	26404	713.133	0.207094
1893	mmu-let-7f	25504.1	700.284	26521.4	1199.67	0.447563
219	mmu-let-7g	23012.6	331.758	21944.3	553.195	0.110252
3629	mmu-let-7g	21811	378.764	21186.2	322.274	0.230992
1924	mmu-let-7g	22838.5	360.051	22350.7	785.039	0.599332
250	mmu-let-7i	19869.4	274.47	21203.7	459.657	0.0132447
1955	mmu-let-7i	19098.3	557.01	21214.2	777.235	0.0263224
260	mmu-let-7i	19908.6	310.623	19448.2	361.929	0.361899
1975	mmu-let-7i	19412.2	219.553	19048.2	306.592	0.364632
270	mmu-let-7i	19746.8	193.537	19957.1	266.135	0.514482
1986	mmu-miR-1	15926.5	600.047	15180.8	600.472	0.403711
2017	mmu-miR-100	11068	400.751	12286.5	358.254	0.0240526
2027	mmu-miR-100	11621.4	418.283	10699	147.693	0.0456449
332	mmu-miR-100	12089	174.688	11551.8	210.916	0.0633602
3722	mmu-miR-100	11817.1	426.032	12479.9	207.836	0.161275
2037	mmu-miR-100	11505.4	272.29	11166.7	137.351	0.297839
322	mmu-miR-100	12086.7	186.117	11924.9	305.557	0.684181
312	mmu-miR-100	12162.8	448.287	11939.1	283.587	0.703248
2099	mmu-miR-101b	1794.22	80.7196	2042.37	34.0924	0.0103884
374	mmu-miR-101b	1818.51	128.276	2130.43	57.9131	0.0361129
2089	mmu-miR-101b	1678.24	104.521	1954.96	72.2066	0.040833
394	mmu-miR-101b	1939.72	113.264	2105.51	47.2846	0.201486
2110	mmu-miR-103	8805.2	200.386	7966.71	244.601	0.0112709
3815	mmu-miR-103	8513.96	329.726	7642.77	94.1391	0.0149833
415	mmu-miR-103	8817.06	259.156	8100.27	138.071	0.0201028
2161	mmu-miR-106a	372.421	65.6756	123.793	88.6466	0.042785
508	mmu-miR-107	8510.17	367.173	7873.23	239.439	0.165581
2244	mmu-miR-10a	6573.46	172.798	7077.75	115.554	0.019162
549	mmu-miR-10a	7277.49	162.086	7468.19	70.4032	0.293015
529	mmu-miR-10a	7274.3	177.528	7371.6	64.5021	0.602522
3422	mmu-miR-10b	5834.24	242.147	6459.28	79.5966	0.0169323
611	mmu-miR-122a	165.84	42.827	83.6341	19.6026	0.162851
601	mmu-miR-122a	183.684	34.0435	111.441	21.8845	0.165799
591	mmu-miR-122a	149.536	42.3551	85.9633	26.2392	0.306818
3453	mmu-miR-122a	148.271	47.694	101.683	17.4069	0.466486
2316	mmu-miR-122a	82.8995	27.4741	54.5798	15.7725	0.522557
2306	mmu-miR-122a	102.563	40.8095	65.953	18.0385	0.527357
2296	mmu-miR-122a	94.2109	39.3687	69.3014	19.4741	0.670545
2358	mmu-miR-125a	17249.3	584.57	17525.7	528.367	0.704838
2389	mmu-miR-125b	28019.2	552.688	29394	977.786	0.212976
735	mmu-miR-126-3p	18044.9	237.32	18749.7	175.917	0.0194446
3577	mmu-miR-126-3p	17995.6	287.922	17426.8	192.532	0.118467
2440	mmu-miR-126-3p	18124.1	273.268	18260.8	145.284	0.645597
2430	mmu-miR-126-3p	18110.8	347.963	18108.2	197.674	0.978977
777	mmu-miR-127	8636.45	172.871	9219.45	168.514	0.0189094
2492	mmu-miR-127	8579.67	254.305	9117.71	131.71	0.0650101
2502	mmu-miR-127	8608.58	257.285	8980.54	73.8066	0.170663
3639	mmu-miR-127	8523	218.617	8692.78	91.9264	0.472564
2575	mmu-miR-129-3p	934.287	106.852	630.872	38.9001	0.0159152
890	mmu-miR-129-3p	964.925	100.677	750.991	29.7293	0.0686599
901	mmu-miR-129-5p	255.071	42.8654	167.235	19.3198	0.13477
3763	mmu-miR-129-5p	297.261	85.8396	187.911	29.3208	0.294538
2606	mmu-miR-129-5p	230.812	43.0223	169.914	18.2118	0.301879
921	mmu-miR-129-5p	248.527	57.0712	195.558	25.6491	0.488524
2616	mmu-miR-129-5p	213.743	59.2916	166.893	17.7594	0.538645
2626	mmu-miR-129-5p	190.352	40.7052	158.576	20.6818	0.593629
911	mmu-miR-129-5p	217.961	39.3778	188.858	20.5815	0.618818
952	mmu-miR-130a	4735.49	129.289	4412.76	90.646	0.0595265
2637	mmu-miR-130a	4438.66	113.91	4229.29	119.871	0.246802
2719	mmu-miR-132	1024.83	83.9668	1285.27	60.5075	0.0204429
1014	mmu-miR-132	1167.03	123.308	1481.86	49.7715	0.0259032
1004	mmu-miR-132	1112.53	109.893	1377.1	32.1375	0.0315592
2709	mmu-miR-132	1032.17	112.886	1306.64	46.2944	0.0353254
3856	mmu-miR-132	1075.98	74.7861	1323.73	99.0677	0.0609928
994	mmu-miR-132	1106.55	116.228	1372.49	80.8473	0.0747857
3887	mmu-miR-133a	3399.83	241.727	2663.77	166.474	0.0169004
1035	mmu-miR-133a	3665.89	258.386	3053.28	80.8078	0.0318704
2730	mmu-miR-133a	3661.12	261.21	3119.65	91.1396	0.0638441
1045	mmu-miR-133a	3635.23	157.591	3306.13	80.8633	0.0851169
3918	mmu-miR-133a*	176.809	39.2813	102.746	19.9437	0.184845
1056	mmu-miR-133a*	151.264	36.5164	89.0325	28.907	0.289822
1066	mmu-miR-133a*	151.201	51.6806	84.4837	22.1268	0.333074
2771	mmu-miR-133a*	120.261	45.0958	68.3805	21.5712	0.409027
2781	mmu-miR-133a*	113.348	34.926	72.2395	14.1812	0.411629
1076	mmu-miR-133a*	126.832	28.1869	92.6605	16.8866	0.449522
2761	mmu-miR-133a*	105.185	44.1305	69.8503	19.77	0.56995
2802	mmu-miR-133b	3650.82	215.2	3159.73	84.0672	0.0454058
3949	mmu-miR-133b	3351.39	245.21	2987.99	173.854	0.256102
1087	mmu-miR-133b	3610.7	145.531	3420.38	116.11	0.349661
1107	mmu-miR-133b	3753.27	144.467	3685.1	97.5832	0.73671
2792	mmu-miR-133b	3468.61	188.484	3413.04	110.151	0.83346
1149	mmu-miR-135a	7.8992	10.1417	7.45798	9.67352	0.988328
3463	mmu-miR-135a	1	7.14307	15.373	25.0438	0.650103
1169	mmu-miR-135a	1	7.44346	11.3874	15.0459	0.652454
2874	mmu-miR-135a	1.59177	11.9056	1	18.3957	0.987198
1159	mmu-miR-135a	1.09077	7.98069	1	19.8559	0.999129
2854	mmu-miR-135a	1	5.87578	1	24.6556	0.973551
2864	mmu-miR-135a	1	4.98207	1	27.2655	0.973576
3494	mmu-miR-135b	11.8634	20.3567	20.7535	20.4953	0.795939
1180	mmu-miR-135b	14.8765	21.2809	13.9808	24.7772	0.990517
1200	mmu-miR-135b	10.2944	18.838	10.946	14.7779	0.958848
1190	mmu-miR-135b	7.92209	20.8916	13.2527	15.9516	0.858933
2905	mmu-miR-135b	7.66832	17.0768	1.33604	17.6554	0.882222
2895	mmu-miR-135b	1	13.7611	20.1006	25.1966	0.585304
2885	mmu-miR-135b	4.21889	13.7184	1	23.6774	0.937424
3525	mmu-miR-136	42.8792	21.7991	12.8496	12.1803	0.415119
1221	mmu-miR-136	20.634	15.7766	5.20816	15.6559	0.660446
2926	mmu-miR-136	8.21851	21.921	6.19522	14.1653	0.9819
1211	mmu-miR-136	19.9724	22.834	1.22254	13.1717	0.633661
1231	mmu-miR-136	7.43921	23.1171	2.26757	13.9606	0.916071
2936	mmu-miR-136	4.98838	12.3125	1	19.4306	0.907654
2916	mmu-miR-136	1	5.76479	1	14.6937	0.973406
44	mmu-miR-140	516.433	72.0442	615.167	29.0555	0.248976
106	mmu-miR-141	110.24	53.5194	50.4117	21.0344	0.396636
116	mmu-miR-141	76.9973	27.8135	54.3679	21.7922	0.644431
96	mmu-miR-141	74.7896	29.0927	62.6089	15.8981	0.805185
3506	mmu-miR-141	45.2633	17.1902	36.5154	26.1168	0.859511
1801	mmu-miR-141	20.1432	16.6144	16.6217	10.9139	0.933516
1811	mmu-miR-141	16.2765	17.2179	13.9167	19.5502	0.974491
1821	mmu-miR-141	12.375	21.6759	14.4194	16.4306	0.930715
3599	mmu-miR-143	9723.51	214.981	10600.7	306.504	0.020776
189	mmu-miR-143	10279.4	257.483	9738.73	163.331	0.092644
209	mmu-miR-143	9483.06	312.497	9990.15	377.586	0.295722
1914	mmu-miR-143	10045.9	217.227	9948.62	149.1	0.747217
1894	mmu-miR-143	9943.16	325.095	10003.7	215.322	0.854227
3630	mmu-miR-144	70.6156	23.5599	164.396	22.8331	0.0277991
1945	mmu-miR-144	23.5057	22.5529	110.631	22.9265	0.0378048
230	mmu-miR-144	71.749	24.979	144.386	17.8874	0.0724182
1935	mmu-miR-144	30.5887	21.354	91.3211	14.5294	0.0879466
220	mmu-miR-144	93.8626	32.1051	154.882	14.9123	0.172796
240	mmu-miR-144	96.9298	38.913	163.951	28.2396	0.238971
1925	mmu-miR-144	59.9898	36.4569	116.231	19.738	0.264431
1966	mmu-miR-145	10243.5	266.739	9446.61	140.038	0.0116148
3661	mmu-miR-145	10164.6	209.782	11043.2	318.7	0.022963
261	mmu-miR-145	10492.5	262.432	9987.08	139.224	0.10721
251	mmu-miR-145	10549.4	247.805	10165.3	228.171	0.283168
271	mmu-miR-145	10237	208.228	10552.4	253.53	0.334911
1976	mmu-miR-145	10170.8	444.309	9904.72	299.836	0.649604
1956	mmu-miR-145	10152.3	286.543	10131.5	200.851	0.980092
2142	mmu-miR-150	3592.27	188.619	3034.72	97.401	0.0134929
3847	mmu-miR-150	3903.39	141.882	3733.09	121.534	0.406199
447	mmu-miR-150	3811.13	272.33	3594.43	96.1251	0.489259
2183	mmu-miR-151	1303.67	120.927	1073.31	35.1325	0.0976487
2193	mmu-miR-151	1232.82	62.43	1078.75	56.3967	0.110458
488	mmu-miR-151	1317.22	124.424	1129.94	37.5554	0.193278
468	mmu-miR-151	1314.21	127.97	1125.82	28.7368	0.194401
2173	mmu-miR-151	1269.26	115.926	1096.82	32.5513	0.198793
3878	mmu-miR-151	1308.76	83.9375	1332.07	67.3721	0.817996
478	mmu-miR-151	1354.12	98.9369	1325.49	23.7872	0.823954
2245	mmu-miR-153	370.565	34.0099	244.289	21.3578	0.0138169
540	mmu-miR-153	519.336	85.6949	325.692	22.2605	0.0544313
3940	mmu-miR-153	485.248	76.1791	326.72	39.2709	0.106125
571	mmu-miR-154	1791.07	90.8423	2043.08	43.8945	0.0216846
2266	mmu-miR-154	1593.32	110.509	1752.91	37.2022	0.197529
2276	mmu-miR-154	1596.52	135.291	1750.79	61.9139	0.316615
561	mmu-miR-154	1734.1	89.8917	1798.15	51.1334	0.551791
3423	mmu-miR-154	1758.09	130.697	1712.23	52.5772	0.786891
581	mmu-miR-154	1780.14	92.8463	1792.83	65.0818	0.892473
2286	mmu-miR-154	1708.69	119.141	1710.06	38.8351	0.965894
705	mmu-miR-16	20390.2	195.765	20046.9	173.933	0.21958
2390	mmu-miR-16	20519.8	476.792	21107.2	290.983	0.286936
685	mmu-miR-16	20734.7	158.308	20414.5	247.313	0.307614
2400	mmu-miR-16	20531.7	376.744	20259.9	217.84	0.56383
2410	mmu-miR-16	20436.3	245.47	20389.4	224.335	0.917002
716	mmu-miR-17-3p	247.049	42.7791	214.887	20.8988	0.602242
2441	mmu-miR-17-3p	158.86	43.8218	181.762	26.6097	0.686446
726	mmu-miR-17-3p	271.015	60.4705	249.749	26.5836	0.806237
3578	mmu-miR-17-3p	252.352	76.2749	230.383	34.581	0.841059
736	mmu-miR-17-3p	218.31	30.8269	224.684	29.3371	0.878483
2431	mmu-miR-17-3p	188.881	49.037	195.796	20.6147	0.887635
2421	mmu-miR-17-3p	179.942	35.4849	182.043	28.9817	0.944207
819	mmu-miR-181a	8349.54	263.17	7653.72	134.478	0.0250081
850	mmu-miR-181a*	139.84	33.0269	92.6775	16.842	0.337275
860	mmu-miR-181a*	124.688	31.0528	84.8725	14.9256	0.393179
3702	mmu-miR-181a*	168.686	65.9314	118.2	29.0198	0.562364
840	mmu-miR-181a*	130.429	37.6111	99.647	18.9579	0.580396
2565	mmu-miR-181a*	84.9485	30.0586	67.1563	15.8116	0.712974
2555	mmu-miR-181a*	94.9436	59.825	80.779	21.146	0.87368
2545	mmu-miR-181a*	82.1554	49.9482	74.428	20.9038	0.93071
2596	mmu-miR-181b	6610.25	186.337	6049.22	98.5747	0.012317
3733	mmu-miR-181b	6916.96	186.958	6290.51	154.769	0.0146145
881	mmu-miR-181b	6658.09	275.504	6949.94	136.934	0.342067
2586	mmu-miR-181b	6447.76	268.527	6173.19	118.019	0.383643
891	mmu-miR-181b	6851.28	237.991	6622.68	109.452	0.41994
2576	mmu-miR-181b	6460.13	268.094	6302.62	136.522	0.636003
871	mmu-miR-181b	6839.71	229.352	6772.25	128.229	0.830329
2607	mmu-miR-181c	1287.19	78.6942	1394.82	34.0791	0.249601
2627	mmu-miR-181c	1553.48	91.3212	1422.68	47.6547	0.262664
922	mmu-miR-181c	1440.07	130.876	1569.5	48.632	0.370741
912	mmu-miR-181c	1526.48	123.544	1583.83	49.9042	0.665922
3764	mmu-miR-181c	1487.98	101.996	1438.59	68.7684	0.735836
902	mmu-miR-181c	1487.01	89.1482	1501.18	57.394	0.877376
2617	mmu-miR-181c	1435.85	97.5361	1421.15	40.6481	0.925106
995	mmu-miR-184	65.1398	25.5261	98.312	27.3992	0.46839
1015	mmu-miR-184	69.4155	40.9635	101.124	22.3677	0.556754
2710	mmu-miR-184	55.0668	34.4637	81.2047	25.6261	0.601614
2700	mmu-miR-184	43.829	29.9721	61.0067	19.3111	0.685353
3857	mmu-miR-184	148.245	43.4669	130.59	31.1803	0.807697
1005	mmu-miR-184	97.6951	52.5514	106.065	30.1696	0.880404
2720	mmu-miR-184	66.6005	36.8643	67.8311	19.0983	0.955076
1026	mmu-miR-185	6560.86	158.564	6021.64	239.407	0.0752191
2803	mmu-miR-187	858.602	75.1291	692.087	31.701	0.0755264
1098	mmu-miR-187	854.717	117.734	665.139	18.1219	0.15261
2793	mmu-miR-187	803.028	94.5865	672.079	48.4462	0.276087
1108	mmu-miR-187	888.15	79.3497	788.4	34.7768	0.319887
1088	mmu-miR-187	875.131	74.4553	786.547	41.1307	0.370932
2813	mmu-miR-187	787.477	121.835	662.117	26.6678	0.370943
3950	mmu-miR-187	865.096	117.712	740.345	67.4422	0.411598
2844	mmu-miR-188	130.529	48.415	222.036	22.8349	0.143547
2834	mmu-miR-188	117.935	40.9875	211.451	38.8232	0.152657
1139	mmu-miR-188	165.383	45.0828	251.655	26.6034	0.159636
1119	mmu-miR-188	159.189	48.9909	246.639	28.0614	0.180408
2824	mmu-miR-188	140.528	46.9831	208.784	24.8087	0.26871
3433	mmu-miR-188	184.868	65.5176	259.98	26.7202	0.338309
1129	mmu-miR-188	182.772	46.1181	232.162	29.5363	0.429584
1170	mmu-miR-189	313.077	50.9955	402.566	28.3316	0.182381
2865	mmu-miR-189	260.088	39.9942	328.513	22.1051	0.210878
1150	mmu-miR-189	340.738	58.1747	412.235	23.3393	0.312408
2875	mmu-miR-189	297.983	63.218	353.769	28.2817	0.463881
2855	mmu-miR-189	298.768	39.7321	327.217	11.7329	0.561271
1160	mmu-miR-189	374.037	58.7365	345.046	31.9244	0.732095
3464	mmu-miR-189	361.17	55.2305	373.53	21.6471	0.833845
1201	mmu-miR-190	9.36771	17.8531	53.4693	16.7238	0.195134
2896	mmu-miR-190	9.01409	21.4244	42.8334	17.0365	0.354127
2886	mmu-miR-190	7.90942	15.8385	38.5021	18.0987	0.358007
1181	mmu-miR-190	24.165	16.7013	43.0785	18.419	0.569956
1191	mmu-miR-190	37.2055	20.0264	34.6418	12.1531	0.965699
2906	mmu-miR-190	29.6531	29.0532	31.9085	21.4034	0.93535
3495	mmu-miR-190	39.3014	18.94	64.5658	16.502	0.457635
1243	mmu-miR-192	48.2331	36.4816	151.102	14.7266	0.0358805
2968	mmu-miR-192	40.3296	30.627	133.024	22.275	0.0511006
2948	mmu-miR-192	43.4866	31.758	121.107	14.0449	0.0800267
1263	mmu-miR-192	56.0657	24.1354	122.559	24.3404	0.128767
2958	mmu-miR-192	58.964	38.8171	136.487	25.3017	0.16222
1253	mmu-miR-192	50.8809	40.1522	121.546	18.9264	0.186489
3557	mmu-miR-192	106.575	25.0205	155.719	15.6336	0.206793
1274	mmu-miR-193	36.2256	25.4366	74.4117	18.5451	0.345581
1294	mmu-miR-193	46.5168	36.9866	59.4939	10.3576	0.765542
2999	mmu-miR-193	51.3458	42.5597	64.9832	19.0618	0.785989
2989	mmu-miR-193	53.5051	32.1892	63.4888	20.7168	0.812268
3588	mmu-miR-193	76.6577	35.0721	76.6032	13.0703	0.974854
2979	mmu-miR-193	52.5416	29.2699	50.0658	18.7286	0.982361
1284	mmu-miR-193	71.338	45.3898	55.0344	27.6957	0.823097
3414	mmu-miR-194	1076.89	65.7766	896.397	36.1415	0.0376993
14	mmu-miR-194	1131.44	156.832	838.612	67.503	0.113335
1719	mmu-miR-194	1025.53	132.821	793.37	41.4653	0.128716
1709	mmu-miR-194	988.402	107.315	807.311	30.2117	0.146403
24	mmu-miR-194	1059.45	101.238	966.091	82.5945	0.529417
1729	mmu-miR-194	949.586	107.12	880.844	33.1935	0.597486
4	mmu-miR-194	1013.48	108.965	945.343	48.1299	0.621888
283	mmu-miR-200a	76.7288	45.6236	42.0169	15.5049	0.575997
293	mmu-miR-200a	99.9328	36.5045	77.2773	21.253	0.691187
303	mmu-miR-200a	42.2199	29.1888	56.9525	11.044	0.699321
3693	mmu-miR-200a	61.9269	29.0372	57.3159	16.257	0.94199
1998	mmu-miR-200a	69.4818	47.8196	34.0913	20.2396	0.592904
2008	mmu-miR-200a	17.5095	23.8972	26.7276	14.8165	0.785918
1988	mmu-miR-200a	21.8731	25.9375	19.1693	12.8673	0.971325
314	mmu-miR-200b	112.09	42.5467	73.7899	12.4702	0.505211
2029	mmu-miR-200b	96.956	41.7829	63.377	22.6637	0.584814
324	mmu-miR-200b	119.552	34.2002	102.368	18.832	0.753151
2039	mmu-miR-200b	48.2032	24.0045	58.1505	16.645	0.776862
334	mmu-miR-200b	100.146	50.5493	84.0256	11.936	0.821438
2019	mmu-miR-200b	52.8366	21.987	43.4537	14.0766	0.822799
3724	mmu-miR-200b	92.1537	31.5886	82.2771	15.0964	0.853576
345	mmu-miR-200c	114.258	45.8597	81.9989	12.7971	0.601068
2070	mmu-miR-200c	48.5719	27.5745	64.562	18.9216	0.691449
3755	mmu-miR-200c	93.0066	27.7472	106.561	26.1129	0.755202
2050	mmu-miR-200c	67.8676	37.8914	52.3299	15.2017	0.786926
2060	mmu-miR-200c	93.1556	39.5183	78.2403	26.4664	0.822438
365	mmu-miR-200c	96.3107	47.5808	92.4816	16.4267	0.975807
355	mmu-miR-200c	148.542	41.0777	126.204	33.4983	0.749479
386	mmu-miR-201	93.771	40.7886	62.1014	22.8644	0.602488
2091	mmu-miR-201	69.5155	38.7451	25.6589	25.005	0.457737
3786	mmu-miR-201	32.5988	30.9756	45.8625	26.9361	0.77169
376	mmu-miR-201	51.6683	27.902	25.7128	14.2373	0.556172
396	mmu-miR-201	23.1766	29.6246	26.7966	16.8254	0.909275
2101	mmu-miR-201	5.654	10.969	11.2955	12.9463	0.811612
2081	mmu-miR-201	1	11.2471	6.01355	20.9089	0.835003
417	mmu-miR-202	149.848	34.0024	100.159	33.7724	0.413109
407	mmu-miR-202	90.6809	47.8746	58.726	25.3471	0.644242
427	mmu-miR-202	73.4437	32.8026	61.0706	21.3654	0.828386
3817	mmu-miR-202	73.0394	50.5873	76.3031	26.0945	0.935366
2122	mmu-miR-202	90.1979	45.9361	51.8887	29.2693	0.577272
2132	mmu-miR-202	38.0422	27.2709	27.0233	18.3202	0.824508
2112	mmu-miR-202	20.4432	25.8274	18.0329	15.6265	0.978743
438	mmu-miR-203	269.118	68.1405	196.49	24.1748	0.398158
448	mmu-miR-203	300.409	55.6781	250.692	25.4667	0.508682
2153	mmu-miR-203	204.539	32.048	179.694	17.4888	0.619673
2143	mmu-miR-203	181.785	54.4731	150.01	16.118	0.660137
458	mmu-miR-203	236.266	62.3309	204.169	23.343	0.700913
2163	mmu-miR-203	194.836	58.5849	180.03	17.3374	0.861666
3848	mmu-miR-203	251.708	58.3042	246.318	23.9877	0.96755
2174	mmu-miR-204	11384.6	574.716	10509.3	100.536	0.149536
3879	mmu-miR-204	11908.5	243.994	12432.8	370.877	0.235449
2194	mmu-miR-204	11438.8	382.201	11095.8	210.607	0.46239
479	mmu-miR-204	12406.6	211.518	12546.8	249.446	0.654021
2205	mmu-miR-205	93.5096	25.5533	20.0617	12.7125	0.0642205
2215	mmu-miR-205	114.066	35.1189	31.2559	21.1576	0.114886
500	mmu-miR-205	131.791	52.9359	41.0746	15.5844	0.177222
510	mmu-miR-205	129.968	38.1142	60.7619	21.0605	0.21173
3910	mmu-miR-205	135.326	58.5737	70.2741	22.8212	0.392797
520	mmu-miR-205	68.8896	53.6155	41.25	15.7427	0.700984
2225	mmu-miR-205	48.6416	30.7506	23.6599	13.6924	0.593642
2287	mmu-miR-207	262.793	38.1102	150.989	20.6361	0.0407983
2277	mmu-miR-207	255.693	38.9987	153.054	23.1068	0.0707446
582	mmu-miR-207	294.49	50.0282	181.548	15.8698	0.0781227
3424	mmu-miR-207	327.241	63.0268	191.914	16.6297	0.0790244
572	mmu-miR-207	328.68	60.3053	216.636	21.2286	0.14062
2267	mmu-miR-207	199.22	67.9357	135.263	24.1034	0.457992
3455	mmu-miR-208	129.79	47.9711	56.8496	26.0743	0.276377
603	mmu-miR-208	108.33	35.4819	61.155	26.7932	0.408628
593	mmu-miR-208	42.2392	16.0215	32.2608	17.3952	0.794943
613	mmu-miR-208	41.1703	37.2816	33.5736	15.668	0.907182
2308	mmu-miR-208	48.8573	31.8132	21.2316	20.8838	0.591421
2318	mmu-miR-208	12.8995	23.4508	15.0117	10.9213	0.927651
2298	mmu-miR-208	22.4234	17.4249	4.17642	14.8839	0.607204
3579	mmu-miR-210	583.536	70.0226	396.019	42.8971	0.0462745
2422	mmu-miR-210	474.296	58.7276	337.481	36.9312	0.092745
737	mmu-miR-210	541.17	68.7438	396.906	27.3492	0.093787
727	mmu-miR-210	606.331	82.1312	467.49	40.2678	0.183697
2432	mmu-miR-210	517.701	79.4952	382.523	42.9285	0.19076
717	mmu-miR-210	533.818	81.586	424.128	29.7845	0.273714
2442	mmu-miR-210	473.049	69.8315	397.913	37.2002	0.420189
789	mmu-miR-212	247.214	44.229	338.997	29.1253	0.138879
779	mmu-miR-212	236.018	51.4643	322.029	40.219	0.242908
2484	mmu-miR-212	189.809	31.1392	235.141	18.8558	0.317302
2504	mmu-miR-212	214.439	54.5326	260.631	18.1455	0.476065
799	mmu-miR-212	234.889	43.3956	278.918	33.4764	0.479396
2494	mmu-miR-212	229.12	34.3698	264.19	26.6854	0.494966
3641	mmu-miR-212	310.579	49.4636	293.007	28.6918	0.820326
851	mmu-miR-215	83.3813	41.1452	63.7934	14.4511	0.741683
841	mmu-miR-215	49.8328	29.1471	36.7076	17.9372	0.794029
861	mmu-miR-215	41.7343	22.1925	32.2897	15.7121	0.827278
2556	mmu-miR-215	56.5828	22.8478	45.631	29.5647	0.844337
2566	mmu-miR-215	21.2898	17.3438	17.3002	10.7074	0.922964
2546	mmu-miR-215	16.9553	27.0125	6.98414	12.7646	0.830118
3703	mmu-miR-215	121.813	55.5452	70.2771	25.238	0.491177
2597	mmu-miR-216a	110.391	30.3329	63.082	14.2568	0.296875
882	mmu-miR-216a	168.626	44.0935	103.568	27.0921	0.311006
872	mmu-miR-216a	122.807	38.0559	79.7222	19.9877	0.439228
3734	mmu-miR-216a	157.253	53.6675	104.047	25.1258	0.465078
2587	mmu-miR-216a	110.927	44.4063	79.193	20.5793	0.615967
2577	mmu-miR-216a	72.1697	40.672	45.5174	10.8643	0.635173
892	mmu-miR-216a	104.054	42.8566	80.1037	18.6738	0.699493
913	mmu-miR-216b	206.028	66.6294	153.159	28.4993	0.545261
2608	mmu-miR-216b	143.291	54.9603	100.694	23.9797	0.567179
903	mmu-miR-216b	177.189	50.2512	136.807	27.0582	0.571863
3765	mmu-miR-216b	190.012	61.3562	152.012	32.5309	0.657834
2618	mmu-miR-216b	165.854	49.7703	137.84	20.335	0.686548
923	mmu-miR-216b	150.277	23.9864	134.309	21.2613	0.731643
2628	mmu-miR-216b	119.718	31.9685	113.444	15.3716	0.917217
2659	mmu-miR-217	225.637	31.8425	142.121	16.0504	0.075358
944	mmu-miR-217	256.569	32.8497	179.416	17.9111	0.114352
2649	mmu-miR-217	259.317	47.8121	161.281	30.0402	0.152087
2639	mmu-miR-217	198.625	35.4359	129.297	14.9798	0.166302
3796	mmu-miR-217	269.992	62.2824	174.181	24.2626	0.227505
954	mmu-miR-217	223.676	37.3932	162.041	17.6396	0.247227
934	mmu-miR-217	226.739	56.1183	177.941	18.5938	0.503692
3827	mmu-miR-218	6924.96	278.632	7500.25	207.196	0.100795
2711	mmu-miR-219	89.2546	32.9577	21.5726	20.1625	0.178321
1016	mmu-miR-219	45.5845	33.4937	20.945	8.85922	0.607517
1006	mmu-miR-219	91.2859	46.5329	39.4274	25.4844	0.433132
996	mmu-miR-219	56.6282	34.1561	13.7118	15.5332	0.388804
2721	mmu-miR-219	23.2299	23.1404	11.2666	14.3311	0.77575
2701	mmu-miR-219	8.55858	6.86284	1	25.4834	0.842084
3858	mmu-miR-219	164.05	61.2488	55.5851	18.2464	0.153913
2752	mmu-miR-22	7924.22	176.892	8346.88	127.777	0.0599745
2742	mmu-miR-22	7751.59	222.107	8250.6	148.27	0.0671285
1037	mmu-miR-22	7965.47	234.115	8420.14	144.616	0.104283
3889	mmu-miR-22	7379.3	314.551	7717.75	279.181	0.413437
2732	mmu-miR-22	7891.2	214.155	7879.81	89.5495	0.988592
2907	mmu-miR-23a	27430.1	416.191	26432.4	330.135	0.0704207
1192	mmu-miR-23a	27357.7	225.539	26432.4	469.542	0.0874711
2887	mmu-miR-23a	26999.1	557.058	25856	351.571	0.0938307
3496	mmu-miR-23a	27096.3	476.849	28014.3	386.338	0.132745
2918	mmu-miR-23b	27327.1	559.817	27688.7	404.245	0.583275
2938	mmu-miR-23b	27788.9	403.959	28050.9	362.167	0.612542
1223	mmu-miR-23b	27899.3	357.372	27905.9	325.393	0.963277
1264	mmu-miR-24	21763.9	324.663	20757.2	217.451	0.0132712
3558	mmu-miR-24	21126.2	485.917	19752.1	355.864	0.0271057
1244	mmu-miR-24	21935.8	272.927	21627.8	528.76	0.634058
2980	mmu-miR-25	6273.63	249.155	6915.58	112.611	0.0217896
2990	mmu-miR-25	6204.51	298.017	6731.43	148.853	0.117284
1730	mmu-miR-26a	29048.8	255.253	30939.5	788.653	0.0223027
3415	mmu-miR-26a	28121.9	411.443	27220	413.876	0.137399
5	mmu-miR-26a	28493.7	313.146	28471.8	675.579	0.997178
36	mmu-miR-26b	20576.1	345.476	19567	763.177	0.247233
1761	mmu-miR-26b	19610.8	207.22	19931	489.701	0.533149
1792	mmu-miR-27a	22706.3	220.918	21714.2	441.361	0.0528973
3508	mmu-miR-27b	22538.6	372.312	21280.9	487.507	0.0473314
118	mmu-miR-27b	22865.4	241.513	22540.7	309.218	0.439286
1823	mmu-miR-27b	23476.2	348.455	23856.3	524.355	0.530928
201	mmu-miR-291a-3p	119.108	43.4671	54.2351	13.4818	0.259978
191	mmu-miR-291a-3p	55.9327	19.3729	33.9414	12.0784	0.530023
211	mmu-miR-291a-3p	42.9317	25.1841	54.3534	14.7084	0.748276
3601	mmu-miR-291a-3p	61.2914	43.6971	24.2287	14.3295	0.532658
1906	mmu-miR-291a-3p	50.8094	44.5862	27.8881	20.5203	0.724604
1916	mmu-miR-291a-3p	3.91397	13.4965	18.3463	18.1752	0.639272
1896	mmu-miR-291a-3p	12.2227	16.236	4.77588	9.41051	0.824193
232	mmu-miR-291a-5p	122.178	53.2799	68.3929	19.6493	0.442987
222	mmu-miR-291a-5p	55.3404	28.3908	40.844	12.7824	0.752108
242	mmu-miR-291a-5p	82.7229	48.3302	74.4285	20.7504	0.92123
3632	mmu-miR-291a-5p	58.562	31.8497	39.6231	21.841	0.723909
1937	mmu-miR-291a-5p	40.8141	29.8837	23.6743	20.9387	0.739569
1947	mmu-miR-291a-5p	20.077	12.095	25.9005	14.287	0.816347
1927	mmu-miR-291a-5p	6.25288	18.9373	9.75351	12.3175	0.889783
263	mmu-miR-291b-3p	54.8682	25.8592	23.644	11.6359	0.440248
273	mmu-miR-291b-3p	19.9482	17.3319	28.0939	12.2244	0.771908
3663	mmu-miR-291b-3p	18.6328	21.6542	7.49915	15.0677	0.787496
253	mmu-miR-291b-3p	32.4312	18.4087	3.59824	12.6349	0.397127
1968	mmu-miR-291b-3p	19.9529	11.4744	1	16.5786	0.536225
1958	mmu-miR-291b-3p	7.84115	11.0051	1	13.8097	0.805891
1978	mmu-miR-291b-3p	3.81329	8.53405	1	14.0068	0.913381
304	mmu-miR-291b-5p	312.715	40.9857	230.977	31.2696	0.198624
284	mmu-miR-291b-5p	260.122	68.2088	179.729	18.7389	0.338331
1989	mmu-miR-291b-5p	221.451	44.8974	164.28	28.7181	0.387548
294	mmu-miR-291b-5p	286.83	47.14	233.514	28.0242	0.433141
3694	mmu-miR-291b-5p	237.431	51.0655	188.406	20.2445	0.473333
2009	mmu-miR-291b-5p	241.009	46.098	201.987	22.2623	0.54831
1999	mmu-miR-291b-5p	209.376	75.8663	177.787	23.3763	0.749771
315	mmu-miR-292-3p	87.7941	26.6154	35.318	15.3375	0.214332
325	mmu-miR-292-3p	141.791	50.942	79.6032	17.7687	0.350903
3725	mmu-miR-292-3p	73.0245	30.4143	46.5981	23.5862	0.611986
335	mmu-miR-292-3p	84.7775	32.549	69.4081	29.5091	0.802661
2030	mmu-miR-292-3p	65.5915	41.4321	36.7852	26.1845	0.651475
2040	mmu-miR-292-3p	54.3511	29.0185	30.2934	16.0518	0.603859
2020	mmu-miR-292-3p	41.8763	24.4974	15.0804	11.2865	0.494471
2092	mmu-miR-293	95.2883	39.0888	38.9503	21.3415	0.321304
3787	mmu-miR-293	93.0609	27.7749	60.2455	23.8774	0.506521
377	mmu-miR-293	79.9336	40.297	48.5783	22.2773	0.601483
397	mmu-miR-293	101.787	35.9482	73.0807	26.1785	0.624164
2102	mmu-miR-293	31.052	22.9601	31.8731	14.6926	0.956594
387	mmu-miR-293	155.261	54.2743	93.5073	18.7957	0.380549
2082	mmu-miR-293	38.5834	16.5886	18.2203	10.0707	0.516221
418	mmu-miR-294	82.2116	27.1193	47.3201	17.712	0.434438
3818	mmu-miR-294	59.3605	30.3986	37.5496	16.541	0.651761
428	mmu-miR-294	61.2105	27.0148	44.5567	16.7591	0.717711
2123	mmu-miR-294	61.2729	33.3648	21.6554	17.8158	0.430765
408	mmu-miR-294	51.4113	27.6962	24.2361	14.1034	0.534237
2133	mmu-miR-294	29.7802	18.836	19.1814	12.2703	0.772494
2113	mmu-miR-294	22.6145	13.7015	5.14294	7.91191	0.527287
449	mmu-miR-295	54.5949	27.543	33.0265	16.1369	0.633887
459	mmu-miR-295	26.7932	20.9728	21.7629	14.9033	0.915304
2154	mmu-miR-295	34.5003	24.023	5.43434	14.8261	0.472372
3849	mmu-miR-295	13.2106	13.9745	13.5665	14.6404	0.964706
439	mmu-miR-295	15.4539	13.5398	3.39517	14.8602	0.717421
2164	mmu-miR-295	1.93421	13.4025	6.56038	11.4838	0.843638
2144	mmu-miR-295	3.70801	9.62955	1	14.3832	0.920058
480	mmu-miR-296	716.862	65.5897	647.273	36.9663	0.436043
2185	mmu-miR-296	627.927	56.6178	562.544	49.0476	0.463407
2175	mmu-miR-296	616.13	69.8357	558.233	47.0793	0.562706
470	mmu-miR-296	578.306	39.4461	610.601	45.4942	0.624401
3880	mmu-miR-296	785.626	117.116	856.613	97.57	0.639465
2195	mmu-miR-296	803.199	295.467	710.486	49.0195	0.789891
490	mmu-miR-296	765.87	104.847	780.594	44.8087	0.88002
2216	mmu-miR-297	72.937	39.1806	37.3031	17.8312	0.526524
521	mmu-miR-297	69.5766	28.1861	43.481	10.5322	0.541259
2226	mmu-miR-297	38.6482	27.548	27.3774	12.1908	0.806409
3911	mmu-miR-297	49.9767	22.6499	45.5722	21.1273	0.941291
501	mmu-miR-297	38.1486	20.5934	25.969	16.2554	0.764743
2206	mmu-miR-297	21.6358	20.3767	22.9554	13.3799	0.943766
511	mmu-miR-297	125.937	28.352	77.2892	21.1926	0.303842
532	mmu-miR-297b	47.7479	19.6258	21.9219	11.3948	0.455458
542	mmu-miR-297b	66.9639	27.1933	52.2732	15.0474	0.748199
552	mmu-miR-297b	41.8826	24.8693	31.6637	19.7286	0.834075
3942	mmu-miR-297b	39.3851	28.0739	28.5543	21.2159	0.837875
2247	mmu-miR-297b	45.0558	27.5903	20.3497	17.5202	0.589188
2257	mmu-miR-297b	25.7492	14.6165	13.0976	14.2229	0.705875
2237	mmu-miR-297b	10.8457	21.2864	3.0499	13.3	0.851989
2288	mmu-miR-298	208.023	40.3327	311.406	42.0802	0.12442
583	mmu-miR-298	260.077	54.3238	357.213	34.6547	0.183643
2268	mmu-miR-298	202.321	39.3981	254.201	19.0201	0.322312
563	mmu-miR-298	278.944	32.598	326.236	24.1472	0.33732
573	mmu-miR-298	309.719	76.5522	380.487	31.6755	0.428878
2278	mmu-miR-298	260.091	53.4045	282.516	39.0464	0.744916
3425	mmu-miR-298	330.155	62.0226	326.354	28.8192	0.987594
2319	mmu-miR-299	1499.91	115.476	1783.22	54.4416	0.037176
594	mmu-miR-299	1756.7	114.207	1999.88	63.7191	0.0793476
614	mmu-miR-299	1732.58	73.1856	1821.28	40.1392	0.328585
2299	mmu-miR-299	1454.39	121.209	1527.22	46.0479	0.580638
3456	mmu-miR-299	1807.05	97.4936	1768.91	28.8787	0.758527
2309	mmu-miR-299	1658.28	112.376	1682.11	24.7697	0.823933
2361	mmu-miR-29b	7252.01	272.36	7874.6	89.3035	0.0333091
3518	mmu-miR-29b	7973.17	282.045	8068.23	99.9728	0.734157
2402	mmu-miR-29c	10117.7	243.477	10778.3	91.4491	0.0133482
2392	mmu-miR-29c	10003.8	287.941	10403.9	81.7865	0.185415
707	mmu-miR-29c	10860	173.359	11106.2	96.4314	0.225549
3549	mmu-miR-29c	10951.8	272.615	10619.2	118.867	0.294767
738	mmu-miR-300	791.293	44.4578	922.895	32.6307	0.0414902
718	mmu-miR-300	794.025	87.6181	985.021	43.7604	0.0727066
2433	mmu-miR-300	732.078	75.0141	874.312	35.2156	0.119545
2423	mmu-miR-300	726.744	83.2331	818.102	37.043	0.351244
728	mmu-miR-300	907.845	124.345	1025.79	54.4441	0.401257
3580	mmu-miR-300	852.13	99.5373	875.949	30.9954	0.810093
3611	mmu-miR-301	944.189	79.0566	811.163	25.3397	0.164398
2464	mmu-miR-301	852.595	89.2194	710.181	39.5069	0.198592
769	mmu-miR-301	884.999	100.831	771.618	25.0966	0.337694
2474	mmu-miR-301	839.508	103.322	721.95	58.0595	0.3795
749	mmu-miR-301	911.391	87.3504	873.297	21.8154	0.729028
2454	mmu-miR-301	710.912	95.9207	684.705	21.3357	0.83493
759	mmu-miR-301	922.39	73.801	901.188	45.3567	0.852654
800	mmu-miR-301b	110.531	23.9133	211.809	20.0109	0.0137059
2505	mmu-miR-301b	89.1549	36.0373	183.241	19.6188	0.0628971
780	mmu-miR-301b	136.221	31.8877	224.152	22.4315	0.0701407
2485	mmu-miR-301b	66.4902	39.6454	158.268	19.2416	0.0861926
790	mmu-miR-301b	169.414	36.585	236.168	13.1118	0.165722
2495	mmu-miR-301b	130.193	41.9934	185.108	27.9229	0.350017
3642	mmu-miR-301b	202.856	45.1856	229.519	25.8936	0.646228
3673	mmu-miR-302	72.0886	24.1581	33.9721	19.5926	0.376471
831	mmu-miR-302	26.3341	13.0252	16.0943	13.1027	0.748026
821	mmu-miR-302	50.994	39.9811	29.7505	17.9139	0.719756
2526	mmu-miR-302	38.7187	22.281	9.33368	18.9407	0.479273
811	mmu-miR-302	29.3438	27.1025	8.79132	12.7839	0.634249
2536	mmu-miR-302	5.02856	12.0654	1	17.2952	0.917677
2516	mmu-miR-302	3.25389	16.8354	1.04605	13.1247	0.970677
3704	mmu-miR-302b	95.3071	37.3005	41.2488	23.3823	0.337275
852	mmu-miR-302b	53.2933	19.9008	25.4585	16.8775	0.466098
862	mmu-miR-302b	33.9735	21.6698	14.973	10.8111	0.606349
2557	mmu-miR-302b	26.9291	15.1683	6.1765	10.9113	0.496875
842	mmu-miR-302b	25.1831	21.9503	5.42367	10.8343	0.594096
2567	mmu-miR-302b	3.2504	8.59011	2.31247	13.5166	0.997789
2547	mmu-miR-302b	1	8.45236	1	22.9211	0.983322
883	mmu-miR-302b*	61.1065	25.0582	33.3247	15.6411	0.508018
3735	mmu-miR-302b*	62.8379	30.1313	43.3447	18.6199	0.694891
2588	mmu-miR-302b*	40.4011	26.0814	9.84779	17.3118	0.484592
893	mmu-miR-302b*	16.9239	18.4092	16.0823	10.3134	0.995221
873	mmu-miR-302b*	24.0417	20.5508	6.48383	14.62	0.645915
2578	mmu-miR-302b*	1.81627	14.1839	1	13.1465	0.97783
2598	mmu-miR-302b*	1	6.5326	1	28.1848	0.973587
3766	mmu-miR-302c	83.52	47.1507	54.1545	23.3005	0.664961
914	mmu-miR-302c	44.5157	19.6325	33.7603	17.0505	0.793075
2619	mmu-miR-302c	39.6051	31.1207	24.0216	21.0971	0.770578
924	mmu-miR-302c	6.87902	14.6505	18.6411	16.5198	0.693481
2629	mmu-miR-302c	15.7797	13.6746	5.4787	11.9099	0.743208
2609	mmu-miR-302c	9.94476	18.0051	6.48514	12.4259	0.940745
904	mmu-miR-302c	4.51709	17.4862	11.6639	23.6011	0.832043
3797	mmu-miR-302c*	112.221	63.3857	62.049	22.175	0.539351
955	mmu-miR-302c*	44.3831	26.4689	31.1632	13.8852	0.768005
945	mmu-miR-302c*	52.8719	23.7155	47.1183	19.4164	0.914549
2650	mmu-miR-302c*	59.642	30.9676	40.2243	23.9674	0.719828
935	mmu-miR-302c*	20.2621	17.3402	22.6225	17.6709	0.920596
2640	mmu-miR-302c*	26.1859	19.8151	11.9126	16.8309	0.719705
2660	mmu-miR-302c*	12.2264	23.183	12.0739	17.006	0.977049
3828	mmu-miR-302d	77.0041	52.9989	49.0386	18.2669	0.698189
976	mmu-miR-302d	39.097	19.3753	29.2749	20.0424	0.823101
2681	mmu-miR-302d	36.3762	30.7506	15.8659	11.2739	0.658489
986	mmu-miR-302d	27.1036	23.9654	16.843	13.0347	0.810933
966	mmu-miR-302d	18.9125	23.9201	3.66743	16.7822	0.725173
2691	mmu-miR-302d	2.98359	12.3895	1	18.3001	0.953324
2671	mmu-miR-302d	1	8.01017	1	24.6544	0.973557
1007	mmu-miR-30a-3p	1448.04	111.86	1674.81	67.9697	0.101623
2702	mmu-miR-30a-3p	1307.8	72.87	1475.39	73.616	0.133033
1017	mmu-miR-30a-3p	1438.99	122.204	1652.57	66.5224	0.144172
2722	mmu-miR-30a-3p	1464.92	125.034	1654.48	84.0598	0.226603
2712	mmu-miR-30a-3p	1419.91	116.612	1559.68	68.5459	0.321288
3859	mmu-miR-30a-3p	1864.41	102.388	1843.25	90.9932	0.911708
2753	mmu-miR-30a-5p	15852.1	270.091	14995.5	243.83	0.0240766
1028	mmu-miR-30a-5p	15324.5	421.7	16603.8	391.592	0.0266869
1038	mmu-miR-30a-5p	15523.5	413.152	15032.4	300.256	0.363092
1059	mmu-miR-30b	21349.5	265.863	20077	637.214	0.0746069
1090	mmu-miR-30c	19491.4	252.128	19260.7	464.781	0.692738
1121	mmu-miR-30d	12427.9	205.325	13529.9	383.305	0.012166
2826	mmu-miR-30d	12184.5	437.005	10995.8	171.013	0.0144781
2836	mmu-miR-30d	12535.7	337.34	11627.5	220.823	0.0305539
1131	mmu-miR-30d	12518.1	395.228	11746.1	150.386	0.080312
3435	mmu-miR-30d	12703.1	248.253	13021.1	349.913	0.449413
1141	mmu-miR-30d	12426.6	187.8	12415.8	68.3395	0.985288
2846	mmu-miR-30d	12367.8	331.658	12360.5	282.368	0.986953
2939	mmu-miR-31	1081.6	97.8339	1348.71	38.3276	0.0190485
2919	mmu-miR-31	957.437	102.376	1222.54	38.3631	0.0247188
1234	mmu-miR-31	1088.36	122.398	1414.22	64.0376	0.0260442
2929	mmu-miR-31	1103.22	74.1384	1333.88	60.0274	0.0269879
1224	mmu-miR-31	1067.26	107.668	1268.69	40.4184	0.101402
3528	mmu-miR-31	1251.32	131.617	1503.21	64.1972	0.101402
1265	mmu-miR-32	13.6836	20.1103	44.8466	18.8025	0.393683
3559	mmu-miR-32	81.741	28.3726	70.9478	30.6917	0.861953
2960	mmu-miR-32	52.4732	22.2767	55.0304	22.6202	0.925709
1255	mmu-miR-32	56.3781	40.5063	40.5071	24.9936	0.809773
2970	mmu-miR-32	17.3137	19.9696	40.7151	24.1452	0.553445
2950	mmu-miR-32	15.9609	25.936	35.4779	18.3758	0.620843
1245	mmu-miR-32	16.0079	21.4496	28.0693	17.1118	0.72565
3001	mmu-miR-320	6459.74	155.655	6117.93	80.95	0.0709181
1296	mmu-miR-320	6256.5	168.831	6356.83	69.5045	0.58067
3590	mmu-miR-320	6768.72	263.288	6658.32	142.2	0.74608
1276	mmu-miR-320	6342.6	242.674	6287.02	204.108	0.891008
3416	mmu-miR-322	1085.48	107.141	866.372	38.4894	0.0836245
1721	mmu-miR-322	934.026	75.4451	785.423	28.4493	0.109878
16	mmu-miR-322	1177.69	137.129	964.725	55.3266	0.18938
6	mmu-miR-322	1076	160.532	868.945	25.2689	0.244264
26	mmu-miR-322	1109.33	99.3963	960.873	56.0311	0.24637
1711	mmu-miR-322	906.983	92.5338	778.048	35.4082	0.252438
1731	mmu-miR-322	953.141	55.462	925.802	55.0805	0.782681
1752	mmu-miR-323	364.674	45.208	412.082	27.2732	0.434142
1762	mmu-miR-323	410.841	47.9623	452.243	25.6807	0.502252
37	mmu-miR-323	456.812	88.6438	485.826	24.434	0.752024
1742	mmu-miR-323	357.246	67.883	380.525	31.551	0.759974
47	mmu-miR-323	546.37	60.4426	518.485	45.0613	0.770174
57	mmu-miR-323	483.171	47.7031	492.109	19.9675	0.859965
3447	mmu-miR-323	448.434	51.6798	448.636	34.4696	0.971728
1793	mmu-miR-324-3p	481.567	58.1763	578.072	35.9204	0.208804
3478	mmu-miR-324-3p	521.664	90.2022	566.386	26.4302	0.64493
1783	mmu-miR-324-3p	470.665	52.7208	494.394	25.5183	0.70662
78	mmu-miR-324-3p	675.449	101.046	639.403	39.0868	0.786576
68	mmu-miR-324-3p	605.151	90.201	610.804	33.6166	0.931767
88	mmu-miR-324-3p	693.938	102.724	699.599	39.8909	0.936572
1773	mmu-miR-324-3p	480.645	83.8306	482.097	28.765	0.962266
109	mmu-miR-324-5p	852.956	98.0972	574.063	45.3744	0.0203382
99	mmu-miR-324-5p	715.166	73.518	538.154	43.418	0.0696329
3509	mmu-miR-324-5p	651.801	63.5364	530.305	26.105	0.133003
1804	mmu-miR-324-5p	623.719	99.5029	456.118	17.5385	0.141412
1814	mmu-miR-324-5p	594.026	77.892	458.607	18.8107	0.143688
119	mmu-miR-324-5p	756.083	121.107	601.977	24.5285	0.263918
1824	mmu-miR-324-5p	625.844	103.399	524.457	31.8079	0.411124
140	mmu-miR-325	263.295	28.6891	150.005	20.5302	0.0145116
150	mmu-miR-325	248.723	40.6696	179.335	22.9245	0.237366
130	mmu-miR-325	216.93	59.5363	141.261	16.8906	0.310923
1835	mmu-miR-325	149.893	47.6858	99.925	13.7516	0.424334
3540	mmu-miR-325	196.068	57.4117	137.966	27.7669	0.453229
1845	mmu-miR-325	152.237	53.9178	103.433	16.8354	0.48619
1855	mmu-miR-325	157.889	31.6583	126.39	20.9354	0.536601
161	mmu-miR-326	151.326	31.0765	90.579	12.878	0.17866
1876	mmu-miR-326	158.896	37.0676	90.4219	18.7764	0.199184
1866	mmu-miR-326	140.02	34.0689	80.9262	19.0953	0.245712
171	mmu-miR-326	206.607	53.6688	124.017	26.7348	0.254206
181	mmu-miR-326	199.167	50.0287	139.507	16.6514	0.36201
1886	mmu-miR-326	156.675	52.8002	106.276	12.2456	0.4552
3571	mmu-miR-326	136.657	32.25	108.685	17.021	0.573126
1948	mmu-miR-329	2214.5	118.837	2598.6	77.5585	0.0106616
243	mmu-miR-329	2588.7	134.559	2905.76	71.2406	0.0475619
3633	mmu-miR-329	2427.8	188.754	2595.65	79.2099	0.416366
233	mmu-miR-329	2652.51	171.205	2578.04	56.4712	0.720509
223	mmu-miR-329	2587.12	114.4	2566.67	65.5643	0.911604
1928	mmu-miR-329	2154.78	168.07	2129.35	43.0152	0.915914
1938	mmu-miR-329	2158.11	126.84	2143.51	59.8102	0.948822
3664	mmu-miR-33	15.0613	18.0024	50.4351	21.5714	0.34204
264	mmu-miR-33	70.8295	31.2845	40.7244	18.4124	0.541086
274	mmu-miR-33	69.6836	33.1356	39.8369	17.8978	0.556794
254	mmu-miR-33	39.8842	23.1158	31.6137	23.554	0.87474
1979	mmu-miR-33	25.2424	16.3831	15.7615	18.7813	0.813971
1969	mmu-miR-33	22.8999	16.8209	11.4273	13.0247	0.742244
1959	mmu-miR-33	7.19193	15.8372	4.48726	12.2548	0.955288
3850	mmu-miR-339	150.968	64.7513	203.765	23.1154	0.484433
450	mmu-miR-339	176.753	52.9546	217.528	28.948	0.542847
2145	mmu-miR-339	125.111	28.5902	144.543	15.2623	0.627008
440	mmu-miR-339	177.323	51.9239	197.36	22.5286	0.740306
2155	mmu-miR-339	159.803	55.4918	173.012	20.8679	0.824276
460	mmu-miR-339	208.436	67.5232	224.119	29.9617	0.826946
2165	mmu-miR-339	173.351	37.4814	177.002	21.0525	0.919582
3881	mmu-miR-340	113.199	49.056	239.972	31.4367	0.0604706
481	mmu-miR-340	144.967	34.3861	225.563	16.2374	0.0900905
2176	mmu-miR-340	61.0655	29.6841	138.07	20.7243	0.0923888
2196	mmu-miR-340	104.04	32.0001	180.993	24.6911	0.122302
471	mmu-miR-340	146.348	22.4128	206.097	19.2441	0.126909
491	mmu-miR-340	147.447	46.9886	220.749	21.0151	0.223894
2186	mmu-miR-340	111.415	29.0132	155.594	20.5534	0.320827
564	mmu-miR-344	147.834	44.8544	170.98	17.3159	0.668626
3426	mmu-miR-344	180.112	38.1809	161.346	21.5265	0.754279
574	mmu-miR-344	202.254	63.8474	183.955	25.5574	0.842814
2279	mmu-miR-344	126.795	34.4566	121.632	18.6422	0.943099
2289	mmu-miR-344	126.75	32.8936	127.132	21.4093	0.96782
584	mmu-miR-344	171.489	38.2359	168.027	25.7968	0.977239
2269	mmu-miR-344	110.385	45.7309	107.465	14.4798	0.986181
3457	mmu-miR-345	654.993	90.5424	443.274	22.6181	0.0447131
2310	mmu-miR-345	525.778	66.8079	399.429	36.9126	0.154676
605	mmu-miR-345	614.545	68.829	512.174	32.0654	0.249185
615	mmu-miR-345	597.477	79.1455	495.654	36.7258	0.312769
2320	mmu-miR-345	503.842	48.8386	437.895	31.5458	0.353057
2300	mmu-miR-345	446.072	73.8365	374.68	30.9485	0.449627
595	mmu-miR-345	503.836	67.262	498.39	31.5827	0.974805
2413	mmu-miR-34b	3.85363	14.8407	34.6547	14.7345	0.310359
2403	mmu-miR-34b	20.381	22.8929	32.4309	10.9592	0.712221
3550	mmu-miR-34b	73.973	26.8154	55.5847	26.5324	0.7271
688	mmu-miR-34b	37.9335	22.7068	47.8243	20.5454	0.784529
698	mmu-miR-34b	67.1967	19.6177	57.0978	17.084	0.80705
708	mmu-miR-34b	41.5857	33.8328	47.429	11.8573	0.873798
2393	mmu-miR-34b	16.2974	31.7625	21.1686	15.5227	0.889459
719	mmu-miR-34c	40.8004	36.6056	79.6041	25.7082	0.461882
3581	mmu-miR-34c	119.36	33.5433	90.3267	26.1332	0.60631
2434	mmu-miR-34c	40.2369	27.4003	56.4697	14.4958	0.67141
2444	mmu-miR-34c	41.7895	27.821	58.672	20.2295	0.682525
2424	mmu-miR-34c	33.009	40.9321	44.6368	12.8262	0.802126
729	mmu-miR-34c	94.0019	32.3503	84.3016	16.7532	0.861693
739	mmu-miR-34c	73.9368	25.1633	70.2458	16.0002	0.952967
2455	mmu-miR-350	1802.42	155.207	2264.95	85.2906	0.0124648
3643	mmu-miR-351	1211.1	54.8341	1363.16	38.2227	0.0455147
2486	mmu-miR-351	943.234	125.718	1202.06	48.9201	0.0697901
2496	mmu-miR-351	1084.68	146.167	1342.19	45.5333	0.108018
801	mmu-miR-351	1213.81	103.69	1376.82	44.0933	0.174955
2537	mmu-miR-361	5389.06	275.35	4814.86	121.287	0.0700405
812	mmu-miR-361	5746.13	183.274	5404.55	88.3209	0.117766
843	mmu-miR-362	203.108	33.9538	285.151	16.6177	0.0831574
2568	mmu-miR-362	217.973	38.746	267.616	26.3852	0.368923
2548	mmu-miR-362	180.005	56.9144	216.037	18.3568	0.585407
853	mmu-miR-362	275.197	41.4844	295.161	16.4917	0.692865
3705	mmu-miR-362	315.238	51.1852	288.606	22.8857	0.713124
863	mmu-miR-362	287.896	67.2929	261.139	22.2779	0.767014
2558	mmu-miR-362	233.711	54.1604	247.877	18.8025	0.809073
894	mmu-miR-363	242.223	48.6132	147.327	13.173	0.12664
884	mmu-miR-363	230.235	39.9146	167.959	20.3237	0.273726
3736	mmu-miR-363	254.491	53.3887	197.105	26.0203	0.43018
2589	mmu-miR-363	184.254	44.1219	142.089	14.9927	0.479993
2599	mmu-miR-363	207.799	54.4471	157.894	21.5359	0.48988
2579	mmu-miR-363	127.642	38.3123	118.956	18.6021	0.895708
874	mmu-miR-363	157.008	25.3742	158.883	10.2776	0.934478
3798	mmu-miR-367	64.1597	29.0402	44.297	17.8848	0.679569
946	mmu-miR-367	21.673	18.8783	23.4184	11.2427	0.931089
2651	mmu-miR-367	25.603	23.1912	10.6419	17.1847	0.727984
956	mmu-miR-367	24.6446	18.1673	8.93244	14.2431	0.663019
2661	mmu-miR-367	14.3763	17.386	9.64787	17.1614	0.918063
936	mmu-miR-367	1.65764	19.5481	21.1351	16.874	0.569025
2641	mmu-miR-367	1	12.4721	1	17.6426	0.9916
967	mmu-miR-369-3p	5.02095	15.3686	69.3917	22.036	0.0788708
977	mmu-miR-369-3p	10.8193	24.2794	62.7229	12.0552	0.15727
2692	mmu-miR-369-3p	12.8002	24.1211	60.6283	24.7862	0.273757
2672	mmu-miR-369-3p	3.67846	14.7019	36.1619	15.2892	0.289895
2682	mmu-miR-369-3p	14.3796	23.8129	54.0257	19.606	0.320948
987	mmu-miR-369-3p	28.3403	17.4909	57.6647	19.6299	0.406208
3829	mmu-miR-369-3p	69.8763	40.7985	112.508	23.2518	0.438253
998	mmu-miR-369-5p	41.1935	27.0583	148.663	20.681	0.0144106
2713	mmu-miR-369-5p	53.5476	27.5468	122.341	20.8647	0.118552
2723	mmu-miR-369-5p	65.958	34.2367	136.037	23.1064	0.165597
2703	mmu-miR-369-5p	31.9571	41.0182	102.933	16.3973	0.182925
1018	mmu-miR-369-5p	71.2318	30.122	122.55	15.4683	0.233827
1008	mmu-miR-369-5p	68.9842	39.9423	135.283	27.2656	0.246128
3860	mmu-miR-369-5p	113.628	50.4036	187.309	24.7263	0.254722
2754	mmu-miR-370	81.5029	39.1358	123.11	25.8508	0.448444
2734	mmu-miR-370	73.4087	39.8215	111.911	20.6747	0.466278
1029	mmu-miR-370	110.597	41.0406	137.945	21.3223	0.606612
3891	mmu-miR-370	204.752	37.2717	173.47	31.4797	0.620355
1049	mmu-miR-370	108.919	46.75	122.026	16.0692	0.801429
1039	mmu-miR-370	125.894	43.3583	132.906	23.1548	0.880532
2744	mmu-miR-370	121.906	47.8579	117.977	22.4483	0.976559
3922	mmu-miR-374-3p	73.6453	25.0866	35.7152	21.1103	0.398431
2775	mmu-miR-374-3p	10.3863	20.8422	2.52746	20.9804	0.870001
1080	mmu-miR-374-3p	7.95167	11.7647	1	25.7426	0.863336
1060	mmu-miR-374-3p	4.86868	12.4815	1	24.7408	0.924691
1070	mmu-miR-374-3p	1.93071	8.65092	1	23.2046	0.982663
2765	mmu-miR-374-3p	1	7.05649	1	20.3457	0.973504
2785	mmu-miR-374-3p	1	5.18252	1	39.9461	0.973668
3436	mmu-miR-375	84.6097	29.2695	49.9583	17.2751	0.45508
1142	mmu-miR-375	49.8576	21.6056	24.7977	22.4854	0.569262
2837	mmu-miR-375	46.5145	30.5876	23.2374	18.2022	0.636363
1132	mmu-miR-375	33.3019	27.466	31.3515	16.7154	0.989536
1122	mmu-miR-375	19.9346	21.0616	31.8465	20.1696	0.738902
2827	mmu-miR-375	18.8561	23.0637	26.3087	19.7653	0.829635
2847	mmu-miR-375	16.6899	20.1854	28.3333	15.1414	0.719687
1163	mmu-miR-376a	404.23	44.3945	297.289	21.2843	0.0785932
1173	mmu-miR-376a	475.828	65.5453	340.046	29.1448	0.105368
2868	mmu-miR-376a	413.933	63.4618	294.199	26.2101	0.138693
3467	mmu-miR-376a	505.947	62.2632	390.141	29.4144	0.153487
2858	mmu-miR-376a	376.878	61.7152	262.227	34.8999	0.168651
1153	mmu-miR-376a	385.88	80.7196	312.177	26.3166	0.459151
2878	mmu-miR-376a	377.646	72.1849	332.68	25.5465	0.628378
2889	mmu-miR-376a*	17.4481	18.6662	77.5201	24.3905	0.135778
1184	mmu-miR-376a*	33.9202	25.6987	81.1117	17.1295	0.240348
2909	mmu-miR-376a*	43.3817	25.0573	88.6127	23.1342	0.294795
1194	mmu-miR-376a*	51.2164	34.4019	80.4883	14.2263	0.517954
1204	mmu-miR-376a*	55.6988	29.0594	77.4053	17.0882	0.600217
3498	mmu-miR-376a*	215.826	317.455	92.9963	23.5923	0.733161
2899	mmu-miR-376a*	72.0664	36.2759	82.8527	14.1566	0.801807
2961	mmu-miR-376b*	1206.83	142.187	1605.89	54.138	0.0128898
48	mmu-miR-378	348.517	63.608	171.941	20.7511	0.0244689
38	mmu-miR-378	296.195	69.182	162.484	28.0965	0.124037
58	mmu-miR-378	339.597	97.8123	179.356	28.659	0.163563
3448	mmu-miR-378	186.006	56.573	117.017	8.86884	0.324116
1743	mmu-miR-378	180.367	47.8531	120.286	13.2648	0.333667
1753	mmu-miR-378	189.522	54.8221	137.338	17.5733	0.46268
1763	mmu-miR-378	181.579	34.1743	149.887	22.9977	0.561296
1805	mmu-miR-380-3p	353.338	65.4138	553.347	31.7491	0.0147908
110	mmu-miR-380-3p	541.656	73.6227	744.436	47.6602	0.0358673
141	mmu-miR-380-5p	317.455	63.6112	226.752	38.5663	0.300034
1846	mmu-miR-380-5p	236.958	55.9238	164.295	16.0059	0.304825
131	mmu-miR-380-5p	284.612	76.5371	202.372	17.9758	0.373154
3541	mmu-miR-380-5p	204.007	51.0129	152.692	23.1599	0.459791
1836	mmu-miR-380-5p	195.686	44.4318	154.026	20.5508	0.503781
151	mmu-miR-380-5p	276.346	52.9461	233.79	35.0241	0.58721
1856	mmu-miR-380-5p	180.354	35.5054	185.647	22.9578	0.894185
1867	mmu-miR-381	422.613	54.6642	575.871	27.0665	0.0294487
182	mmu-miR-381	554.358	80.5637	743.091	41.9489	0.0579659
162	mmu-miR-381	497.473	90.0122	676.344	33.1325	0.0864978
172	mmu-miR-381	583.707	94.4877	712.06	41.2848	0.244908
1877	mmu-miR-381	543.198	104.978	645.689	22.0592	0.366409
3603	mmu-miR-382	4695.33	280.968	5298.01	209.065	0.0884506
1898	mmu-miR-382	4907.43	145.273	5229.62	111.2	0.0894094
1908	mmu-miR-382	5078.26	148.778	5349.26	97.0411	0.140627
193	mmu-miR-382	5552.96	169.416	5813.62	141.65	0.246207
203	mmu-miR-382	5712.32	178.687	5711.8	65.2442	0.976018
255	mmu-miR-384	72.696	28.107	164.616	18.963	0.0353264
1980	mmu-miR-384	50.3802	22.7284	121.168	18.3486	0.069201
275	mmu-miR-384	76.5603	48.6701	172.527	19.201	0.118454
3665	mmu-miR-384	55.5747	23.2072	117.024	26.2285	0.166425
1970	mmu-miR-384	48.2404	33.6627	104.038	17.8199	0.237203
1960	mmu-miR-384	25.4854	31.1631	78.5293	17.7089	0.238692
265	mmu-miR-384	105.142	46.9542	161.731	22.0353	0.346909
2001	mmu-miR-409	657.925	81.9559	842.044	34.7522	0.0596326
2011	mmu-miR-409	828.971	79.9216	1016.86	45.3378	0.0616862
3696	mmu-miR-409	567.03	71.3401	765.071	81.6901	0.0894965
286	mmu-miR-409	839.631	78.2846	994.879	39.4878	0.1064
306	mmu-miR-409	839.091	112.79	1005.7	47.4268	0.198055
1991	mmu-miR-409	716.023	96.699	833.076	25.8933	0.275122
296	mmu-miR-409	895.435	106.685	937.601	43.0369	0.712388
317	mmu-miR-410	899.647	76.6289	1156.49	67.5185	0.0206718
3727	mmu-miR-410	700.979	107.028	962.434	95.8535	0.0838205
2022	mmu-miR-410	895.002	73.7271	1048.18	51.8011	0.119742
2032	mmu-miR-410	926.255	92.4287	1062.51	26.8975	0.190391
327	mmu-miR-410	1119	78.2465	1202.11	40.5019	0.381101
3758	mmu-miR-411	69.3759	28.3574	161.533	29.9724	0.0696001
2053	mmu-miR-411	55.9681	28.9185	130.013	19.9881	0.0977248
348	mmu-miR-411	127.107	20.0061	192.078	22.2403	0.10061
368	mmu-miR-411	142.246	40.8822	220.903	18.3325	0.145399
2073	mmu-miR-411	100.312	42.0589	173.992	30.7183	0.225983
2063	mmu-miR-411	74.7842	57.7305	148.179	20.3617	0.29067
358	mmu-miR-411	205.067	82.2431	191.436	28.7027	0.91475
389	mmu-miR-412	88.5073	35.2191	60.1449	18.3645	0.594328
2104	mmu-miR-412	32.8332	22.2362	45.2819	16.2458	0.718638
379	mmu-miR-412	71.9149	21.3082	58.3719	20.3894	0.759348
2094	mmu-miR-412	46.1416	31.0471	34.658	11.6195	0.817567
399	mmu-miR-412	72.7173	33.884	64.6021	13.1305	0.888064
2084	mmu-miR-412	39.8699	24.4675	33.1259	15.5205	0.889952
3789	mmu-miR-412	31.9361	16.7175	28.4896	19.3361	0.949747
3820	mmu-miR-422b	2173.68	297.615	1647.19	149.399	0.133562
451	mmu-miR-423	287.445	68.1048	172.104	27.167	0.178943
441	mmu-miR-423	199.716	58.736	155.824	28.2681	0.583978
461	mmu-miR-423	208.517	37.418	180.081	39.7364	0.685802
2146	mmu-miR-423	124.223	33.1584	119.538	16.7515	0.947563
2156	mmu-miR-423	141.524	49.1474	141.766	20.2875	0.970904
2166	mmu-miR-423	163.428	46.4872	162.663	20.5127	0.983909
3851	mmu-miR-423	119.677	44.7657	117.869	27.1166	0.996922
513	mmu-miR-425	275.687	38.5251	180.918	23.7852	0.0953761
2228	mmu-miR-425	229.508	43.552	151.419	32.0318	0.238953
2208	mmu-miR-425	167.898	33.2817	118.479	28.4244	0.379563
2218	mmu-miR-425	171.667	49.0528	123.818	26.5711	0.490419
503	mmu-miR-425	200.616	46.1441	162.34	22.1251	0.55628
3913	mmu-miR-425	125.848	38.5825	99.2439	21.9935	0.65112
523	mmu-miR-425	227.063	68.6712	189.593	27.0979	0.680402
554	mmu-miR-429	101.206	48.3169	57.5148	14.8555	0.494288
544	mmu-miR-429	88.5051	37.0935	55.4551	8.16112	0.515927
2239	mmu-miR-429	37.1021	22.7299	27.4646	11.1381	0.812839
2249	mmu-miR-429	32.8727	22.5938	39.177	14.5776	0.840339
534	mmu-miR-429	56.8914	28.9488	48.7595	15.0262	0.875933
2259	mmu-miR-429	40.0382	27.3943	38.5525	11.6781	0.996598
3944	mmu-miR-429	1	13.3162	32.4879	18.6278	0.314234
606	mmu-miR-433-3p	2656.06	150.043	2260.87	81.2254	0.0315757
616	mmu-miR-433-3p	2740.71	163.664	2356.66	76.7314	0.0481804
596	mmu-miR-433-3p	2680.81	150.867	2309.72	93.8404	0.0523988
2321	mmu-miR-433-3p	2429.35	129.463	2155.74	72.9298	0.0914881
647	mmu-miR-433-5p	287.434	40.9292	217.464	16.2957	0.210974
3489	mmu-miR-433-5p	245.069	54.0231	182.319	29.0218	0.400077
637	mmu-miR-433-5p	272.179	58.2885	220.072	24.402	0.49977
2342	mmu-miR-433-5p	188.761	32.5402	158.933	11.8724	0.529501
2352	mmu-miR-433-5p	206.991	42.178	180.43	19.8762	0.66528
627	mmu-miR-433-5p	248.03	61.9134	214.617	16.6509	0.677837
2332	mmu-miR-433-5p	173.423	39.9631	153.004	15.5892	0.726294
658	mmu-miR-434-3p	5725.4	236.139	6531.53	203.802	0.0113023
2383	mmu-miR-434-3p	5315.51	268.376	6070.83	143.754	0.0150494
678	mmu-miR-434-3p	5896.4	117.514	6341.52	168.994	0.0365634
3520	mmu-miR-434-3p	5901.59	197.484	5475.53	108.331	0.0759074
2363	mmu-miR-434-3p	5192.84	300.316	4984.21	102.369	0.5459
2373	mmu-miR-434-3p	5155.44	228.781	5116.89	130.029	0.913802
709	mmu-miR-434-5p	776.335	62.1187	837.492	33.2647	0.43046
689	mmu-miR-434-5p	762.502	106.588	851.005	22.7394	0.439165
699	mmu-miR-434-5p	778.51	84.6112	849.774	26.2263	0.451934
3551	mmu-miR-434-5p	797.178	101.943	714.061	19.1232	0.486876
2414	mmu-miR-434-5p	698.209	95.6616	765.436	44.7386	0.540623
2404	mmu-miR-434-5p	696.357	97.9075	662.581	27.343	0.788225
2394	mmu-miR-434-5p	621.064	98.7873	642.411	47.6183	0.833383
730	mmu-miR-448	56.4296	13.5323	33.2686	15.9262	0.48022
720	mmu-miR-448	18.1775	17.6976	35.4772	12.3025	0.566601
740	mmu-miR-448	43.9008	20.6039	29.444	15.3507	0.713449
3582	mmu-miR-448	46.087	32.1725	25.7645	24.7661	0.714843
2445	mmu-miR-448	30.8738	24.2937	19.6566	15.0573	0.798982
2435	mmu-miR-448	24.7842	21.8535	20.1666	15.4566	0.927187
2425	mmu-miR-448	8.39937	14.2926	5.49783	11.2393	0.945269
2456	mmu-miR-449	21.0688	20.4637	55.2721	12.7043	0.306423
751	mmu-miR-449	61.633	23.9853	79.0363	14.8592	0.629337
2466	mmu-miR-449	36.727	44.1691	62.0501	17.7519	0.639212
2476	mmu-miR-449	42.7454	32.8143	64.0732	20.7341	0.64158
771	mmu-miR-449	96.9893	31.4127	87.1428	14.6912	0.852845
3613	mmu-miR-449	78.8844	51.8981	67.2946	22.3392	0.888324
761	mmu-miR-449	84.5479	34.7512	89.3549	21.3052	0.899332
792	mmu-miR-449b	77.8601	36.4819	52.2641	22.0841	0.653188
2487	mmu-miR-449b	12.3909	27.4822	25.5665	10.2859	0.716098
802	mmu-miR-449b	72.1818	39.4372	50.4384	23.6453	0.724402
782	mmu-miR-449b	56.5257	30.2622	45.4807	20.9816	0.840749
3644	mmu-miR-449b	81.349	52.6556	52.6633	29.39	0.709349
2507	mmu-miR-449b	65.4306	38.521	44.4038	23.6842	0.730102
2497	mmu-miR-449b	31.045	32.5559	32.8265	18.6366	0.944357
3706	mmu-miR-450b	10.4399	23.5073	8.09354	14.9991	0.977235
864	mmu-miR-450b	11.7199	12.3941	3.92651	15.4692	0.822202
844	mmu-miR-450b	14.9472	13.0028	1.73955	11.4937	0.658335
854	mmu-miR-450b	13.5379	12.0265	1	13.0966	0.664611
2549	mmu-miR-450b	1	5.11846	1	26.4497	0.973568
2559	mmu-miR-450b	1	5.4297	1	26.7402	0.973571
2569	mmu-miR-450b	1	6.46384	1	40.3843	0.973671
875	mmu-miR-450b*	1	12.033	51.7845	18.3103	0.102898
885	mmu-miR-450b*	44.1815	26.4834	36.6307	11.1366	0.872864
2600	mmu-miR-450b*	26.9849	33.6017	31.9648	15.1743	0.890335
895	mmu-miR-450b*	56.0181	36.8048	36.7667	21.6758	0.741853
3737	mmu-miR-450b*	25.992	23.6427	30.8132	16.8371	0.877008
2590	mmu-miR-450b*	14.9113	21.0892	25.3602	13.5064	0.743687
2580	mmu-miR-450b*	1	14.63	22.1179	14.943	0.47998
937	mmu-miR-452	40.2236	19.1746	51.1518	19.4371	0.747412
2642	mmu-miR-452	30.2734	26.4697	38.7201	12.3788	0.806048
957	mmu-miR-452	63.8059	40.9582	50.4778	23.9039	0.843354
2662	mmu-miR-452	60.2037	40.0291	48.4103	21.1495	0.857974
2652	mmu-miR-452	46.7293	27.8133	46.9785	15.2446	0.969237
947	mmu-miR-452	61.9827	35.174	50.833	34.7793	0.878078
3799	mmu-miR-452	96.4063	37.9431	82.3157	39.1635	0.853887
978	mmu-miR-455-3p	1425.29	137.734	1704.05	53.537	0.0727537
2683	mmu-miR-455-3p	1323.05	140.893	1555.23	49.6374	0.137473
3830	mmu-miR-455-3p	1558.09	127.746	1742.98	65.8334	0.217976
988	mmu-miR-455-3p	1471.08	82.7839	1587.67	48.7202	0.259664
2673	mmu-miR-455-3p	1334.95	141.222	1457.71	60.5614	0.434999
2724	mmu-miR-455-5p	113.346	50.7287	266.942	22.8699	0.0184636
2704	mmu-miR-455-5p	90.4736	43.8405	206.082	23.1681	0.0502259
2714	mmu-miR-455-5p	133.429	52.5813	224.311	17.7479	0.158359
3892	mmu-miR-463	10.3953	21.8763	9.4167	17.7708	0.994148
2735	mmu-miR-463	2.14771	11.412	1	13.9429	0.966307
2755	mmu-miR-463	1.97236	11.7188	1	17.8929	0.977021
1050	mmu-miR-463	1.03026	8.62125	1	17.519	0.999057
2745	mmu-miR-463	1	9.32916	1	25.1436	0.986689
1030	mmu-miR-463	1	7.15688	1	12.8222	0.987732
1040	mmu-miR-463	1	6.60556	1	26.9457	0.973576
3923	mmu-miR-464	9.74632	27.3551	17.0594	21.3308	0.845675
1071	mmu-miR-464	1	7.73632	3.55912	25.9632	0.89873
1061	mmu-miR-464	1	7.41572	1	22.27	0.973529
1081	mmu-miR-464	1	7.20073	1	12.2514	0.973372
2766	mmu-miR-464	1	5.67617	1	20.6232	0.973502
2776	mmu-miR-464	1	5.2702	1	25.6609	0.97356
2786	mmu-miR-464	1	5.72261	1	25.8144	0.973563
3954	mmu-miR-465	11.2692	22.4022	25.8964	20.8964	0.697569
2817	mmu-miR-465	8.48204	19.9092	12.3131	15.9019	0.889247
2797	mmu-miR-465	5.14919	22.4052	8.65827	16.429	0.900985
1112	mmu-miR-465	6.50208	20.369	5.25637	14.9964	0.998257
1092	mmu-miR-465	3.94518	21.1544	7.95761	11.3139	0.881448
1102	mmu-miR-465	7.04285	21.5077	1	16.3485	0.897581
2807	mmu-miR-465	4.54491	15.7621	1.5142	13.343	0.948364
2848	mmu-miR-466	37.5242	30.7071	73.563	16.724	0.408787
1123	mmu-miR-466	37.1005	19.3909	60.1394	18.1383	0.512371
2828	mmu-miR-466	34.3259	28.3329	57.8859	17.6202	0.568497
2838	mmu-miR-466	64.8402	32.3567	56.1463	16.4665	0.878201
1133	mmu-miR-466	66.471	45.134	59.8304	16.3903	0.93552
1143	mmu-miR-466	60.4463	37.4277	59.3054	13.5564	0.992052
3437	mmu-miR-466	105.868	46.3854	104.019	14.8351	0.998878
2879	mmu-miR-467*	30.8794	33.4584	89.6558	19.3614	0.218937
1174	mmu-miR-467*	44.1291	20.1544	75.5784	18.665	0.388779
2859	mmu-miR-467*	32.3468	36.9095	73.5776	19.5369	0.410954
2869	mmu-miR-467*	28.508	46.7999	72.8941	15.1299	0.437249
1164	mmu-miR-467*	37.952	24.4658	68.6417	21.3287	0.454602
1154	mmu-miR-467*	61.5885	37.5011	72.3962	11.4389	0.802381
3468	mmu-miR-467*	78.6813	17.6484	127.262	14.9028	0.138783
1185	mmu-miR-467a	258.76	41.4301	147.035	22.8929	0.0573631
3499	mmu-miR-467a	334.008	54.9586	237.165	30.8963	0.198853
2900	mmu-miR-467a	234.313	43.4402	156.971	26.8212	0.220693
2890	mmu-miR-467a	250.03	75.1882	137.208	26.5668	0.223183
1205	mmu-miR-467a	231.477	56.8903	160.116	27.8766	0.35023
2910	mmu-miR-467a	236.854	32.8436	186.901	33.6325	0.402829
1195	mmu-miR-467a	220.356	52.6316	161.504	28.3472	0.420683
1216	mmu-miR-467b	252.494	59.9112	132.763	17.6404	0.107518
1236	mmu-miR-467b	306.33	94.8757	142.644	25.0096	0.140233
1226	mmu-miR-467b	287.977	93.916	136.749	30.9101	0.176834
2921	mmu-miR-467b	219.118	57.8168	125.029	21.9753	0.204613
2931	mmu-miR-467b	224.791	53.9747	138.297	19.8842	0.215089
2941	mmu-miR-467b	252.343	63.147	162.278	23.6966	0.261258
3530	mmu-miR-467b	401.768	88.4685	230.885	31.7661	0.108877
1267	mmu-miR-468	24.7775	23.3771	32.4997	15.1295	0.814785
3561	mmu-miR-468	62.7431	34.6405	66.7328	22.1406	0.912391
2972	mmu-miR-468	42.4386	40.4772	41.1627	22.7611	0.991835
1257	mmu-miR-468	13.8034	26.5394	27.9241	21.7164	0.727691
2952	mmu-miR-468	14.8575	21.8883	24.7587	22.9976	0.789283
1247	mmu-miR-468	9.22913	13.8866	28.9601	19.6397	0.545596
2962	mmu-miR-468	8.41493	23.5581	28.901	22.3636	0.610242
3592	mmu-miR-469	54.434	42.6486	28.7687	15.9526	0.670322
3003	mmu-miR-469	19.8059	22.8711	14.9962	15.8747	0.925965
2983	mmu-miR-469	7.19718	22.6066	1.2889	11.9296	0.895482
1298	mmu-miR-469	1	10.6634	5.95216	24.0295	0.845828
2993	mmu-miR-469	1	11.9089	5.17059	23.1035	0.861612
1288	mmu-miR-469	1	10.9226	1.73806	20.0302	0.932495
1278	mmu-miR-469	1	6.45644	1	20.3243	0.973501
18	mmu-miR-470	24.5561	27.3087	37.6531	18.5132	0.738322
1713	mmu-miR-470	14.2419	20.4865	24.1511	9.20275	0.738614
28	mmu-miR-470	26.1286	36.748	41.6461	19.8163	0.741494
1733	mmu-miR-470	22.2947	30.5354	33.0582	15.0298	0.783642
3418	mmu-miR-470	33.6738	25.3372	37.681	11.757	0.891001
1723	mmu-miR-470	14.5926	18.2174	24.7376	13.8502	0.736179
8	mmu-miR-470	12.7245	22.7618	20.7853	10.6621	0.795541
39	mmu-miR-471	29.0069	11.3454	10.8215	12.6304	0.52859
59	mmu-miR-471	36.8517	33.1446	20.3757	20.6174	0.763994
49	mmu-miR-471	26.1994	38.005	14.8399	14.12	0.849255
3449	mmu-miR-471	10.7825	21.1152	18.3456	20.3493	0.823718
1764	mmu-miR-471	11.4193	16.9205	1	8.7865	0.748259
1744	mmu-miR-471	7.56583	14.8372	1	13.6671	0.830631
1754	mmu-miR-471	1.03301	6.60355	1	19.6602	0.999963
70	mmu-miR-483	171.454	32.5107	90.7402	16.303	0.0908441
3480	mmu-miR-483	140.872	21.2124	97.9566	13.9949	0.244552
90	mmu-miR-483	137.56	24.0881	107.076	16.2659	0.460149
1775	mmu-miR-483	92.39	34.7602	72.6875	12.6282	0.701985
1785	mmu-miR-483	84.2964	33.4838	71.7788	20.2976	0.826151
1795	mmu-miR-483	95.558	33.692	83.8145	17.9546	0.834606
80	mmu-miR-483	160.061	35.3535	153.739	30.6501	0.938003
1826	mmu-miR-484	1376.78	87.5716	1496.69	31.7135	0.233987
3511	mmu-miR-484	1417.1	90.2327	1302.2	40.9385	0.309528
1816	mmu-miR-484	1405.91	101.902	1317.08	41.9784	0.481727
1806	mmu-miR-484	1402.11	110.624	1309.44	46.8485	0.498443
101	mmu-miR-484	1406.07	112.845	1359.76	59.0502	0.761609
121	mmu-miR-484	1421.07	104.876	1400.99	46.9245	0.898502
111	mmu-miR-484	1652.15	97.4957	1650.12	85.2909	0.985507
1857	mmu-miR-485-3p	388.743	49.2242	443.293	31.2428	0.408812
1837	mmu-miR-485-3p	442.889	73.4296	383.086	14.1756	0.503565
132	mmu-miR-485-3p	534.697	85.3177	473.816	27.8567	0.565373
152	mmu-miR-485-3p	475.189	94.8966	495.648	28.9182	0.826479
1847	mmu-miR-485-3p	422.777	56.8564	405.593	32.6259	0.84664
142	mmu-miR-485-3p	477.764	56.4576	485.11	30.5163	0.895709
3542	mmu-miR-485-3p	450.831	66.9365	455.363	24.3592	0.92977
183	mmu-miR-485-5p	773.627	120.702	429.493	24.8793	0.0110436
1888	mmu-miR-485-5p	569.733	70.059	391.135	28.7268	0.0413739
1950	mmu-miR-487b	1026.29	86.1451	1212.51	37.3766	0.0692149
245	mmu-miR-487b	1159.18	79.6682	1252.23	39.2786	0.332097
225	mmu-miR-487b	1203.87	82.065	1267.41	52.3244	0.533859
235	mmu-miR-487b	1219.69	68.0399	1163.03	39.2966	0.546009
3635	mmu-miR-487b	1055.44	110.988	1115.32	48.1657	0.625416
1930	mmu-miR-487b	1002.54	85.6034	1048.02	28.2407	0.627812
1940	mmu-miR-487b	1021.13	69.7946	1039.64	40.846	0.813985
3666	mmu-miR-488	22.4744	16.6905	23.4403	9.76539	0.948116
266	mmu-miR-488	37.7997	23.536	12.3486	13.1748	0.517448
256	mmu-miR-488	19.3361	16.076	20.4767	20.9454	0.94929
276	mmu-miR-488	14.9759	24.0528	24.6102	16.127	0.781723
1981	mmu-miR-488	6.80677	13.9918	7.21423	13.8913	0.963182
1961	mmu-miR-488	1.87365	15.8455	7.49079	10.9169	0.824484
1971	mmu-miR-488	1	12.7068	12.9161	15.5471	0.648841
287	mmu-miR-488*	72.2831	22.9803	46.8816	18.9308	0.549364
307	mmu-miR-488*	69.8482	25.1582	45.2745	20.8618	0.5913
297	mmu-miR-488*	54.3892	25.7176	36.3494	14.8736	0.677078
2002	mmu-miR-488*	37.5346	23.8473	27.537	11.774	0.812538
2012	mmu-miR-488*	24.5314	18.7864	26.5211	9.9804	0.924028
3697	mmu-miR-488*	48.8683	19.8123	48.3656	13.5908	0.985574
1992	mmu-miR-488*	43.7713	28.904	21.3581	11.9199	0.613897
3728	mmu-miR-489	31.5709	34.7859	62.8452	17.1135	0.504151
338	mmu-miR-489	94.7797	47.3597	57.0208	19.6827	0.562679
318	mmu-miR-489	73.7255	23.8657	57.6382	11.6104	0.687576
2033	mmu-miR-489	27.1293	24.4581	39.1352	16.89	0.740307
328	mmu-miR-489	68.01	37.376	53.5739	15.0187	0.801151
2023	mmu-miR-489	40.2644	21.9412	31.9191	12.4132	0.840451
2043	mmu-miR-489	31.1949	34.961	35.1629	11.1497	0.907014
3759	mmu-miR-490	35.3658	23.0422	43.9446	16.2796	0.799114
349	mmu-miR-490	48.0347	40.9168	50.1012	18.5969	0.944229
369	mmu-miR-490	55.5932	38.0151	55.3757	16.2303	0.977297
[truncated: 972 more rows]

## Sheet: Sheet3
	Experiment #3	Cy3: Axotomised DRG		Cy5: Control DRG
		Cy3		Cy5
Index	Probe_ID	Signal	StDev	Signal	StDev	p-value	log2 (Cy5/Cy3)
12	mmu-let-7a	29247.5	410.101	23684.5	244.935	0	-0.30437
3412	mmu-let-7a	26729	352.403	20985.4	462.102	0	-0.349022
1707	mmu-let-7a	29642.7	449.278	22299.5	719.381	1.11022e-16	-0.410666
1717	mmu-let-7a	31008.8	368.568	23080.8	895.221	2.33147e-15	-0.425984
2	mmu-let-7a	29707.8	435.395	24604.6	476.801	5.28466e-14	-0.27191
1727	mmu-let-7a	30250.8	221.728	26423.3	575.573	3.75847e-09	-0.195163
22	mmu-let-7a	28281.7	244.216	26372.2	618.943	0.00623261	-0.100852
43	mmu-let-7b	24409.6	243.29	20104.5	551.658	1.24312e-11	-0.279932
33	mmu-let-7b	24740.7	343.118	21673.1	341.89	2.93944e-09	-0.190983
1748	mmu-let-7b	22850.3	536.641	17353.1	739.59	6.29287e-09	-0.397026
1738	mmu-let-7b	21395.4	689.604	16715	611.545	9.37501e-07	-0.356161
3443	mmu-let-7b	20290.1	500.018	17117.6	394.577	2.15469e-06	-0.245292
1758	mmu-let-7b	22633.1	424.939	19938	557.187	0.000238028	-0.182911
74	mmu-let-7c	32287.5	335.512	28204.4	381.878	4.35207e-14	-0.195054
1769	mmu-let-7c	31474.4	474.961	26181	709.831	2.37066e-09	-0.265663
1779	mmu-let-7c	32316	609.307	25932.3	1017.65	1.62627e-07	-0.317499
64	mmu-let-7c	32992.3	308.957	30757.8	369.082	1.37124e-05	-0.101178
3474	mmu-let-7c	27864.3	437.121	25595.1	682.955	0.00715152	-0.122552
1800	mmu-let-7d	14865.9	325.429	10848.6	216.675	0	-0.454492
95	mmu-let-7d	16917	355.996	12793.3	190.344	0	-0.403081
105	mmu-let-7d	17049.4	413.815	12283.9	300.14	0	-0.472957
1810	mmu-let-7d	15116.5	255.036	10260	506.463	5.55112e-16	-0.559095
1820	mmu-let-7d	15433.5	362.602	11894.6	350.005	4.20238e-11	-0.37576
3505	mmu-let-7d	13116.5	256.593	10466.6	316.245	1.67818e-09	-0.325593
115	mmu-let-7d	16340.4	330.187	14231.8	414.273	0.000177065	-0.199327
167	mmu-let-7e	7534.3	256.545	4545.7	160.382	0	-0.728971
157	mmu-let-7e	7113.18	245.652	4745.47	151.843	1.69864e-13	-0.583943
1872	mmu-let-7e	6116.95	251.045	3567.11	269.954	2.05825e-10	-0.778059
1882	mmu-let-7e	6282.08	279.927	4156.29	136.238	6.2655e-10	-0.595946
1862	mmu-let-7e	5682.15	296.686	3469.22	195.853	1.17179e-08	-0.711826
3567	mmu-let-7e	5388.6	224.548	3829.94	208.829	4.30544e-06	-0.492588
177	mmu-let-7e	6978.71	232.706	5379.87	213.972	4.51165e-06	-0.37539
198	mmu-let-7f	21304.2	320.042	13260	311.902	0	-0.684055
1903	mmu-let-7f	19472.7	400.237	10757.7	510.232	0	-0.856076
188	mmu-let-7f	20425.3	336.343	14020	394.708	0	-0.542871
1913	mmu-let-7f	20191	328.831	13858.1	405.684	0	-0.542977
1893	mmu-let-7f	17596.6	435.065	10637.4	618.684	0	-0.72616
3598	mmu-let-7f	16216.8	294.505	11690.4	409.204	0	-0.472166
208	mmu-let-7f	20349.5	367.867	16269.9	349.743	4.21885e-14	-0.32279
1924	mmu-let-7g	10579.5	207.098	6690.5	176.495	0	-0.661086
229	mmu-let-7g	12824.7	253.793	8546.02	309.599	0	-0.585604
1934	mmu-let-7g	11181.7	242.919	6900.83	336.251	0	-0.696296
219	mmu-let-7g	12862.8	278.387	8963.47	326.21	0	-0.521077
1944	mmu-let-7g	11418.1	352.946	8458.21	259.26	3.13337e-10	-0.432898
3629	mmu-let-7g	10218.9	345.933	7678.37	211.942	6.71106e-09	-0.412374
239	mmu-let-7g	12465.7	113.485	10403.4	352.147	2.98966e-07	-0.260908
260	mmu-let-7i	16337.9	205.032	12856	405.88	8.89067e-13	-0.345779
1965	mmu-let-7i	14649.8	339.362	10860.3	416.038	2.82797e-11	-0.431811
1955	mmu-let-7i	14093	407.292	11083.1	369.081	2.33949e-07	-0.34662
250	mmu-let-7i	16660.7	256.195	14069.9	425.23	9.68883e-07	-0.24384
1975	mmu-let-7i	14852.6	313.086	12719.6	333.192	1.32883e-05	-0.223661
3660	mmu-let-7i	13373.5	178.441	12120.3	360.313	0.00393607	-0.141957
332	mmu-miR-100	1982.39	143.73	2977.96	151.007	3.55296e-05	0.587081
3722	mmu-miR-100	1457.74	131.37	2070.49	126.735	0.00433924	0.506234
2037	mmu-miR-100	1831.5	132.212	2399.4	114.967	0.0061997	0.389647
425	mmu-miR-103	2081.7	77.3407	3363.43	127.236	1.53e-12	0.692169
3815	mmu-miR-103	1745.08	97.7165	2722.97	137.01	1.09088e-06	0.641888
415	mmu-miR-103	2316.4	98.5965	3036.16	147.312	0.00059348	0.390363
405	mmu-miR-103	2364.84	142.632	3160.54	176.326	0.00212989	0.418431
2110	mmu-miR-103	2297.4	98.355	2986.22	174.958	0.00311167	0.378317
2130	mmu-miR-103	2352.05	132.884	3116.47	211.611	0.00673636	0.405996
3908	mmu-miR-107	1017.09	68.3952	1916.17	105.549	1.29914e-08	0.913779
518	mmu-miR-107	1480.18	66.0401	2389.35	158.316	8.20344e-06	0.690846
508	mmu-miR-107	1625.15	87.3162	2292.49	101.351	5.87871e-05	0.496344
498	mmu-miR-107	1681.66	122.639	2302.67	124.273	0.00268466	0.453424
642	mmu-miR-124a	1378.58	50.2311	2200.63	92.6136	2.38171e-09	0.674729
632	mmu-miR-124a	1475.29	33.6586	2114	165.406	0.00149227	0.518977
2347	mmu-miR-124a	1531.01	83.1604	2021.89	99.8163	0.00247952	0.401221
3484	mmu-miR-124a	1320.38	72.0945	1706.65	73.8647	0.00437226	0.370216
2368	mmu-miR-125a	13310.4	506.907	9318.08	311.458	1.98231e-10	-0.514454
653	mmu-miR-125a	13717.6	254.649	11018.6	316.831	7.82372e-10	-0.316081
3515	mmu-miR-125a	14033	471.956	10657.7	223.463	1.1653e-09	-0.396925
2378	mmu-miR-125a	14131.1	430.373	11358.9	425.725	1.3893e-05	-0.315052
2358	mmu-miR-125a	12172	275.337	9781.19	478.17	4.28962e-05	-0.315479
663	mmu-miR-125a	14155.8	253.496	12151	517.705	0.000996581	-0.220312
2399	mmu-miR-125b	30156.3	470.019	24687.6	536.501	2.25597e-13	-0.28867
704	mmu-miR-125b	27423.6	389.26	31674.6	414.778	1.52567e-12	0.20791
2409	mmu-miR-125b	31084	599.276	27773	483.067	3.68287e-05	-0.162491
3546	mmu-miR-125b	27939	378.443	25877	595.449	0.00522179	-0.110611
735	mmu-miR-126-3p	7999.05	193.49	8945.04	180.032	0.00142277	0.161259
2492	mmu-miR-127	4740.52	193.627	3714.5	141.1	0.000162434	-0.351879
952	mmu-miR-130a	506.103	42.3001	970.217	83.4816	0.000228088	0.938878
3794	mmu-miR-130a	450.066	80.3683	930.461	86.5609	0.00140646	1.04781
2637	mmu-miR-130a	413.695	62.6793	746.708	53.7957	0.00376086	0.851976
2833	mmu-miR-134	573.219	23.1195	340.041	34.8603	0.00168574	-0.753377
1262	mmu-miR-137	1647.57	102.088	2905.65	159.345	1.36308e-08	0.818526
3556	mmu-miR-137	1860.41	145.387	2856.12	109.337	3.35467e-06	0.618439
1252	mmu-miR-137	1585.83	73.3469	2485.26	155.066	1.02407e-05	0.648158
2967	mmu-miR-137	1882.7	82.5507	2764.25	187.261	0.000198847	0.554085
2957	mmu-miR-137	1757.19	148.754	2591.93	166.298	0.00108162	0.560757
1242	mmu-miR-137	1472.58	135.451	2328.74	195.972	0.00154988	0.661205
209	mmu-miR-143	890.753	55.9353	1460.55	87.6583	2.91867e-05	0.71341
426	mmu-miR-149	445.638	44.2107	717.402	48.3076	0.00546602	0.686908
3878	mmu-miR-151	68.0317	25.4847	294.493	44.481	0.00675518	2.11395
654	mmu-miR-15b	1029.75	91.6524	586.204	54.082	0.00140219	-0.812825
2369	mmu-miR-15b	941.806	85.1079	535.75	61.6111	0.00314872	-0.813871
705	mmu-miR-16	13485.3	243.44	16154.4	276.934	2.81806e-11	0.260542
695	mmu-miR-16	14866.8	235.777	16270.4	284.317	0.00047399	0.130152
685	mmu-miR-16	15292.1	268.55	13252	525.945	0.00106163	-0.206575
2390	mmu-miR-16	13863.5	309.625	12363.7	353.594	0.0028451	-0.165179
2400	mmu-miR-16	14458.9	374.484	13017.8	318.457	0.0059797	-0.151465
829	mmu-miR-181a	1715.62	72.2467	3013.58	129.752	7.14429e-13	0.81275
819	mmu-miR-181a	1818.78	85.4119	3079.15	148.156	5.71774e-10	0.759564
2514	mmu-miR-181a	1666.89	111.475	2440.49	120.419	8.19408e-05	0.550009
3671	mmu-miR-181a	1682.68	156.277	2524.23	124.785	0.000291255	0.585077
2534	mmu-miR-181a	1756.4	109.927	2559.91	164.04	0.000470219	0.543474
953	mmu-miR-182	9563.58	234.997	11516.9	345.094	1.40468e-05	0.268131
943	mmu-miR-182	10271.4	358.026	11757.8	186.857	0.000653075	0.194979
3795	mmu-miR-182	9455.24	257.908	10754.5	251.809	0.000936896	0.185758
2679	mmu-miR-183	10830.6	211.03	8580.96	151.532	1.37668e-14	-0.335904
964	mmu-miR-183	10892	238.768	8442.29	359.47	1.2982e-07	-0.367566
2689	mmu-miR-183	11022.3	214.684	9427.7	278.899	3.36086e-05	-0.225445
2669	mmu-miR-183	9949.74	254.016	8635.26	240.886	0.000591263	-0.204419
1026	mmu-miR-185	2086.89	78.4551	1590.53	105.411	0.00245225	-0.391845
1212	mmu-miR-191	5011.47	188.657	3975.84	184.671	0.00047781	-0.333974
55	mmu-miR-195	2934.41	120.057	4173.39	229.103	2.05848e-05	0.508146
45	mmu-miR-195	3201.37	71.5255	3792.25	168.961	0.00616853	0.244364
179	mmu-miR-199a*	2554.37	112.619	3820.57	134.762	1.13882e-09	0.580819
169	mmu-miR-199a*	2784.94	72.1954	3582.33	143.514	3.59302e-05	0.363253
272	mmu-miR-19b	31.5162	9.84604	205.161	32.3237	0.00865328	2.70259
479	mmu-miR-204	2625.85	134.8	1549.32	76.951	9.63407e-09	-0.761146
469	mmu-miR-204	2014.71	141.273	986.863	56.0698	2.49833e-08	-1.02965
3879	mmu-miR-204	1774.71	119.593	993.683	68.4223	4.46596e-06	-0.836724
489	mmu-miR-204	2565.95	111.901	1768.01	94.8716	8.42022e-06	-0.537368
2194	mmu-miR-204	2277.25	229.409	1199.35	125.883	0.000248083	-0.925045
2184	mmu-miR-204	1694.95	202.272	863.764	66.6514	0.000708303	-0.972532
2174	mmu-miR-204	1330.32	171.08	560.889	99.2983	0.000834195	-1.24598
3941	mmu-miR-206	6.80947	9.92799	215.916	30.781	0.00122919	4.98678
3548	mmu-miR-21	2034.62	111.208	344.173	39.8599	0	-2.56355
706	mmu-miR-21	1926.51	121.659	406.176	68.9872	0	-2.24581
696	mmu-miR-21	1924.5	158.64	313.071	64.0847	2.44249e-15	-2.61992
2391	mmu-miR-21	923.878	75.0959	112.23	22.9296	2.5302e-13	-3.04124
2411	mmu-miR-21	1653.98	150.658	276.882	53.4826	7.97251e-13	-2.5786
686	mmu-miR-21	1579.2	138.31	275.831	63.0552	1.5804e-12	-2.51734
2401	mmu-miR-21	1376.14	148.188	193.773	37.8278	1.78651e-10	-2.82819
3889	mmu-miR-22	455.751	54.6726	873.213	64.7208	0.000362208	0.938087
1047	mmu-miR-22	534.523	65.1993	913.285	79.4753	0.00505905	0.772811
2907	mmu-miR-23a	26853.2	313.783	22749.1	280.358	0	-0.239282
2897	mmu-miR-23a	26296.7	378.184	21954.3	260.227	0	-0.260374
2887	mmu-miR-23a	24036.3	364.934	21272.9	364.786	4.7052e-07	-0.1762
1182	mmu-miR-23a	25544.5	284.009	23027.7	587.904	0.000241461	-0.149639
2938	mmu-miR-23b	34605.5	256.368	30958	156.741	0	-0.160692
2928	mmu-miR-23b	33592.5	462.249	30164.3	362.139	3.17528e-08	-0.155294
1233	mmu-miR-23b	31886.6	284.381	34228.9	502.056	0.000120508	0.102265
2918	mmu-miR-23b	31828.7	427.904	29348.4	762.051	0.00623563	-0.117042
2959	mmu-miR-24	16852.7	135.318	15345.5	202.558	4.76672e-08	-0.135163
2969	mmu-miR-24	16923.1	309.204	15529.7	277.676	0.00187645	-0.123963
25	mmu-miR-26a	34156.1	426.463	44532.6	659.349	0	0.382719
15	mmu-miR-26a	37309.6	376.489	43558.6	611.374	1.11022e-16	0.223411
1741	mmu-miR-26b	8179.42	186.568	4786.09	187.505	0	-0.77315
1761	mmu-miR-26b	8880.27	200.069	5933.19	202.548	0	-0.581795
36	mmu-miR-26b	10311.5	181.664	7203.75	258.367	0	-0.517429
1751	mmu-miR-26b	8406.74	252.521	5321.19	213.972	0	-0.659798
3446	mmu-miR-26b	8264.8	301.752	5569.16	178.309	1.93534e-12	-0.56952
46	mmu-miR-26b	10001.8	255.246	8013.76	234.3	1.55405e-07	-0.319707
1782	mmu-miR-27a	5279.66	182.865	3988.14	148.863	1.47539e-06	-0.40473
1772	mmu-miR-27a	5123.92	191.781	3773.67	174.264	3.64703e-06	-0.441282
1792	mmu-miR-27a	5717.47	237.164	4735.44	96.0944	0.0006611	-0.271879
3477	mmu-miR-27a	5094.22	227.504	4204.11	209.382	0.00919935	-0.277061
118	mmu-miR-27b	14852.2	164.213	18023.6	275.75	0	0.279214
108	mmu-miR-27b	15914.6	134.228	17545.9	364.465	0.000105184	0.140787
1813	mmu-miR-27b	16779.1	277.595	15052.4	382.171	0.00062678	-0.156676
1803	mmu-miR-27b	16885.8	343.595	14849.1	453.355	0.000708742	-0.185434
645	mmu-miR-29a	20171.4	275.297	26024.7	417.116	0	0.367571
2350	mmu-miR-29a	21921.2	254.809	26655.3	345.216	0	0.282097
3487	mmu-miR-29a	21707	346.547	25156.3	355.166	6.73046e-11	0.212757
2340	mmu-miR-29a	22322.7	307.375	25389.4	339.073	3.86394e-10	0.185715
635	mmu-miR-29a	21403.9	229.487	24959.6	505.692	1.43645e-09	0.221717
2330	mmu-miR-29a	21763.5	336.138	23740.6	219.583	5.16617e-06	0.125442
625	mmu-miR-29a	22528	213.871	24655.4	674.977	0.00404688	0.130182
3890	mmu-miR-30a-5p	2245.54	122.754	3031.85	150.133	0.000509372	0.433133
1048	mmu-miR-30a-5p	2231.17	129.815	2893.42	172.722	0.00765626	0.374973
1090	mmu-miR-30c	7459.49	246.446	6320.93	199.089	0.00111744	-0.238941
2795	mmu-miR-30c	6976.56	155.485	6052.78	206.811	0.00151486	-0.204919
2805	mmu-miR-30c	7660.85	275.542	6442.99	248.84	0.00256373	-0.249775
2815	mmu-miR-30c	8068.97	238.55	7187.5	183.301	0.00819521	-0.166894
3435	mmu-miR-30d	2964.97	147.649	3666.31	174.767	0.00721564	0.306312
2991	mmu-miR-320	3249.5	61.3301	2666.78	80.6157	1.31352e-05	-0.285118
2981	mmu-miR-320	3217.9	129.777	2620.77	145.558	0.00867516	-0.296127
1928	mmu-miR-329	10948.5	224.36	7846.6	216.124	0	-0.480588
1938	mmu-miR-329	10813.6	286.169	8740.49	190.411	3.57644e-08	-0.30706
223	mmu-miR-329	10452.2	159.182	8952.45	221.556	8.98656e-07	-0.223448
243	mmu-miR-329	8910.06	199.202	9971.46	217.231	0.00117039	0.162369
429	mmu-miR-338	268.845	41.0451	597.263	61.1147	0.0019379	1.15159
3819	mmu-miR-338	155.724	35.093	462.373	72.8292	0.0067355	1.57007
533	mmu-miR-342	1811.67	106.758	1097.27	80.3176	1.68702e-05	-0.723395
2238	mmu-miR-342	1533.57	112.61	942.611	66.0316	0.000288029	-0.702159
543	mmu-miR-342	1596	62.8782	1177.03	63.0462	0.000562543	-0.439306
3519	mmu-miR-34a	735.262	67.3946	1278.84	71.6877	3.21183e-05	0.798504
2372	mmu-miR-34a	699.561	58.7893	1150.94	59.9671	0.000104242	0.718292
677	mmu-miR-34a	646.983	62.7222	1163.97	84.1717	0.000166402	0.84725
667	mmu-miR-34a	670.56	57.1363	1156.97	106.33	0.00147995	0.78691
2382	mmu-miR-34a	747.673	69.0933	1152.49	89.4151	0.00533846	0.62428
2517	mmu-miR-361	2521.81	145.792	1934.28	84.8573	0.00349303	-0.382666
1774	mmu-miR-379	2126.61	92.04	1159.36	67.2614	3.93785e-11	-0.875226
3479	mmu-miR-379	1866.83	83.16	1210.14	70.0362	3.2779e-06	-0.625426
1794	mmu-miR-379	2114.03	127.015	1274.28	76.3993	3.34637e-06	-0.730317
69	mmu-miR-379	2119.37	101.865	1406.59	71.7783	5.65925e-06	-0.591433
1784	mmu-miR-379	2054.78	137.111	1214	99.3807	3.0913e-05	-0.759214
79	mmu-miR-379	1941.68	84.5634	1485.74	79.5947	0.00215045	-0.386118
193	mmu-miR-382	2757.81	107.038	1514.27	106.046	1.10737e-11	-0.864903
1898	mmu-miR-382	2303.92	105.494	1203.59	96.4293	3.49227e-10	-0.936748
3603	mmu-miR-382	2316.19	96.3529	1317.53	99.1678	4.89511e-09	-0.813919
203	mmu-miR-382	2616.84	101.372	1715.35	90.3506	8.36559e-08	-0.609322
1908	mmu-miR-382	2227.45	173.411	1225.83	107.108	2.2438e-05	-0.861641
1918	mmu-miR-382	2322.25	116.995	1432.68	134.738	2.46382e-05	-0.696808
213	mmu-miR-382	2483.01	92.7844	1908.17	80.495	0.000213881	-0.379895
244	mmu-miR-383	296.614	35.6206	738.309	54.3008	5.63312e-06	1.31564
3634	mmu-miR-383	230.269	40.9467	532.116	56.2207	0.00305111	1.20842
234	mmu-miR-383	293.305	14.6132	637.049	83.0712	0.00321764	1.119
596	mmu-miR-433-3p	1412.24	71.0323	869.253	96.5146	0.000362786	-0.700135
2301	mmu-miR-433-3p	1235.05	93.4076	749.172	71.5212	0.00120701	-0.721198
3458	mmu-miR-433-3p	1419.27	84.9618	950.203	74.5315	0.00126145	-0.578838
2311	mmu-miR-433-3p	1356.36	93.9491	844.449	88.4099	0.00152154	-0.683659
606	mmu-miR-433-3p	1304.35	94.8722	869.282	89.6589	0.00760555	-0.585432
2321	mmu-miR-433-3p	1373.45	116.931	946.037	61.8783	0.00948397	-0.537835
2363	mmu-miR-434-3p	1664.41	117.971	1149.27	107.738	0.0073715	-0.534288
2631	mmu-miR-451	11803.8	274.831	13067.6	174.615	0.000413046	0.146744
926	mmu-miR-451	10781.2	305.89	12221.6	266.575	0.00100623	0.180905
2478	mmu-miR-690	2891.39	146.988	4884.99	150.683	2.22045e-16	0.756592
773	mmu-miR-690	2772.39	121.85	4576.73	159.981	1.07692e-14	0.723187
763	mmu-miR-690	2764.87	149.442	4726.43	201.468	4.2939e-12	0.773543
3615	mmu-miR-690	2757.98	140.315	4652.27	252.107	3.54225e-09	0.754321
2458	mmu-miR-690	2886.86	110.905	4414.92	208.985	1.32776e-08	0.612885
753	mmu-miR-690	2955.51	182.921	4483.62	172.811	7.385e-08	0.601256
2468	mmu-miR-690	2977.61	151.097	4114.52	126.158	7.00639e-07	0.466569
123	mmu-miR-709	26454.6	522.537	31081.8	324.997	9.0139e-13	0.232547
1808	mmu-miR-709	31349.2	391.266	26621.5	553.36	2.80492e-11	-0.235837
1818	mmu-miR-709	30606.2	370.655	28649.7	472.537	0.00200409	-0.0953003
464	mmu-miR-720	686.547	61.9206	1419.17	93.2021	3.79158e-07	1.04761
454	mmu-miR-720	702.531	39.0212	1459.99	121.992	2.33762e-06	1.05533
444	mmu-miR-720	785.298	49.1665	1326.51	100.917	0.00018176	0.756319
3854	mmu-miR-720	602.022	38.1771	1129.38	103.7	0.00022244	0.907641
2169	mmu-miR-720	725.586	62.8126	1278.15	137.457	0.00259195	0.816836
2159	mmu-miR-720	763.904	90.3113	1230.02	97.259	0.0047361	0.687213
526	mmu-miR-744	698.707	51.5219	1085.67	51.9337	0.000244479	0.635832
1033	mmu-miR-92	1648.15	102.996	1127.01	111.53	0.00468543	-0.548344
1177	mmu-miR-99a	2839.33	124.879	4155.86	192.295	4.83849e-07	0.549594
2882	mmu-miR-99a	3264.47	246.404	4813.54	140.878	9.57866e-07	0.560248
2862	mmu-miR-99a	3031.77	100.271	4110.62	171.581	3.0213e-06	0.439195
1167	mmu-miR-99a	2933.75	178.436	4521.69	285.555	1.68134e-05	0.624114
2872	mmu-miR-99a	3145.07	147.067	4458.79	251.555	4.9312e-05	0.503559
3471	mmu-miR-99a	3218.88	302.873	4889.55	265.193	0.000121832	0.603141
53	mmu-let-7b	23329.1	172.482	23074.4	597.499	0.698064
84	mmu-let-7c	30793.9	302.601	32163.8	571.459	0.0435094
1789	mmu-let-7c	31371	506.648	29834.2	690.211	0.0839609
146	mmu-let-7d*	166.285	26.4301	338.014	49.1472	0.0513315
3536	mmu-let-7d*	84.1262	25.991	231.696	46.4907	0.0846399
1851	mmu-let-7d*	192.253	24.3752	252.898	45.8016	0.470887
136	mmu-let-7d*	220.03	29.2374	275.202	39.0345	0.49574
126	mmu-let-7d*	208.637	33.9665	264.49	41.747	0.516153
1831	mmu-let-7d*	167.092	30.3442	171.078	32.9064	0.95772
1841	mmu-let-7d*	197.012	25.206	193.524	35.1283	0.96429
270	mmu-let-7i	15474.1	161.693	15028.7	363.676	0.301365
3691	mmu-miR-1	7.01679	14.7653	211.591	46.56	0.0117402
301	mmu-miR-1	116.804	26.7325	278.962	41.0844	0.0462075
291	mmu-miR-1	142.852	14.3478	219.294	41.5134	0.315795
2006	mmu-miR-1	76.1075	10.1213	151.503	46.0775	0.342612
281	mmu-miR-1	124.555	38.5359	188.132	29.4418	0.431034
1986	mmu-miR-1	47.4828	12.2562	102.632	64.2881	0.572018
1996	mmu-miR-1	80.9372	10.4378	104.453	25.6493	0.694464
322	mmu-miR-100	1973.48	86.9202	2386.11	98.5369	0.0117075
2017	mmu-miR-100	1542.47	99.2546	1889.68	131.024	0.0773942
312	mmu-miR-100	2044.13	84.1577	2552.12	250.619	0.0866783
2027	mmu-miR-100	1703.62	139.889	1897.99	117.108	0.364849
363	mmu-miR-101a	61.894	10.6081	134.803	26.5319	0.231143
343	mmu-miR-101a	84.3046	12.5624	118.127	27.6499	0.58897
2058	mmu-miR-101a	82.6667	8.32487	57.0493	15.8733	0.611548
353	mmu-miR-101a	75.506	8.32641	94.8536	27.492	0.750511
2048	mmu-miR-101a	73.7133	11.9915	55.5366	32.8022	0.788162
2068	mmu-miR-101a	91.2366	17.1817	98.4678	37.0503	0.920258
3753	mmu-miR-101a	1	2.30861	345.105	109.897	0.0152472
3784	mmu-miR-101b	7.02253	10.3036	168.945	47.0328	0.0442167
394	mmu-miR-101b	89.2576	12.6446	211.609	35.6729	0.0812489
384	mmu-miR-101b	128.555	15.327	181.938	55.6343	0.552578
2099	mmu-miR-101b	134.899	12.215	176.144	37.9116	0.566982
2079	mmu-miR-101b	110.016	19.9214	146.88	26.8824	0.574636
374	mmu-miR-101b	141.06	26.4512	179.97	30.5305	0.591965
2089	mmu-miR-101b	145.326	19.2777	146.242	33.3466	0.988609
2120	mmu-miR-103	2230.73	98.3645	2699.28	119.475	0.0122415
456	mmu-miR-106a	95.071	20.4913	183.136	33.9069	0.220781
2141	mmu-miR-106a	88.8204	15.686	109.29	26.4295	0.744677
2161	mmu-miR-106a	98.2286	14.511	114.469	26.6582	0.794694
2151	mmu-miR-106a	108.954	22.3443	100.109	23.6145	0.892655
436	mmu-miR-106a	139.357	12.5346	146.164	28.5447	0.913627
446	mmu-miR-106a	121.554	16.052	123.131	23.8427	0.978339
3846	mmu-miR-106a	1	4.84978	466.217	180.601	0.0285492
3877	mmu-miR-106b	68.6488	23.442	317.306	68.7579	0.017841
487	mmu-miR-106b	241.814	17.1909	410.192	46.0681	0.0388313
477	mmu-miR-106b	291.476	38.9476	347.871	35.6999	0.507243
2172	mmu-miR-106b	262.346	32.7757	303.936	54.5325	0.663891
467	mmu-miR-106b	344.799	41.6925	378.471	47.9155	0.724481
2192	mmu-miR-106b	300.976	23.8586	307.652	42.427	0.933282
2182	mmu-miR-106b	265.527	28.5968	265.307	51.9463	0.999165
2223	mmu-miR-107	1599.67	78.8326	2212.13	192.012	0.010654
2203	mmu-miR-107	1559.2	121.357	2072.32	160.568	0.0279899
2213	mmu-miR-107	1348.68	107.165	1621.62	338.215	0.48
539	mmu-miR-10a	1291.92	70.0967	965.755	70.5408	0.0134068
529	mmu-miR-10a	1200.07	72.7081	844.126	102.852	0.0246648
2254	mmu-miR-10a	1139.88	82.0999	845.965	73.622	0.0395022
2234	mmu-miR-10a	844.143	85.6168	600.854	79.9309	0.103978
2244	mmu-miR-10a	586.802	110.564	322.895	149.537	0.227332
549	mmu-miR-10a	1241.47	98.5901	1106.65	118.739	0.471109
3939	mmu-miR-10a	858.436	101.36	796.406	72.125	0.693373
2275	mmu-miR-10b	1	24.5718	329.458	94.3763	0.0111656
570	mmu-miR-10b	376.202	37.11	262.558	35.8718	0.176503
560	mmu-miR-10b	344.604	45.9568	243.597	39.5766	0.278201
2285	mmu-miR-10b	324.266	28.4413	233.588	56.7234	0.344753
3422	mmu-miR-10b	311.208	42.9674	235.667	49.2017	0.440235
580	mmu-miR-10b	381.133	35.3811	329.049	65.7478	0.627538
2265	mmu-miR-10b	172.792	32.6212	131.563	55.4975	0.671017
591	mmu-miR-122a	164.239	16.1277	79.852	23.5691	0.166553
601	mmu-miR-122a	144.91	20.1565	66.7826	25.7001	0.230223
2316	mmu-miR-122a	145.025	18.6286	63.9495	32.5642	0.246642
2296	mmu-miR-122a	98.2054	18.4582	45.4425	18.7223	0.369241
611	mmu-miR-122a	96.9016	12.2677	66.7761	19.4353	0.587296
3453	mmu-miR-122a	79.6993	18.644	49.5303	16.7747	0.600511
2306	mmu-miR-122a	1	10.4393	167.416	76.2437	0.125394
2327	mmu-miR-124a	1361.66	86.5	1843.61	151.888	0.0199312
622	mmu-miR-124a	1519.31	63.7452	1928.93	162.869	0.0479828
2337	mmu-miR-124a	1347.2	149.096	1576.16	107.224	0.2886
673	mmu-miR-125a	13548.9	202.391	13224.1	318.187	0.428484
2389	mmu-miR-125b	27762.7	321.411	26288.4	755.607	0.0843485
684	mmu-miR-125b	29031.2	573.916	28087.3	796.451	0.352654
694	mmu-miR-125b	28997.2	302.463	29005.5	735.853	0.990881
2430	mmu-miR-126-3p	7593.12	334.427	6434.54	278.046	0.0132135
2440	mmu-miR-126-3p	8292.45	323.04	7407.74	393.591	0.102624
715	mmu-miR-126-3p	8547.22	284.625	7898.27	250.762	0.115293
2420	mmu-miR-126-3p	7039.06	368.475	6261.13	290.794	0.121386
3577	mmu-miR-126-3p	8131.55	279.594	7552.86	238.896	0.148488
725	mmu-miR-126-3p	8365.61	251.287	8378.63	280.98	0.973554
746	mmu-miR-126-5p	57.5601	5.58748	16.4995	17.9799	0.423458
2461	mmu-miR-126-5p	37.4126	7.90935	3.16632	17.5022	0.507671
2471	mmu-miR-126-5p	36.7652	6.82952	7.01859	17.1468	0.55939
756	mmu-miR-126-5p	49.7786	7.4783	23.7783	13.125	0.584965
766	mmu-miR-126-5p	29.9961	7.4059	27.4525	14.4646	0.959368
3608	mmu-miR-126-5p	1.35406	4.00328	2.85776	24.0619	0.977791
2451	mmu-miR-126-5p	11.0614	3.0503	1	23.6962	0.846375
777	mmu-miR-127	4831.9	152.231	4336.04	138.602	0.0375407
2502	mmu-miR-127	4700.05	176.451	4064.29	263.039	0.0688105
2482	mmu-miR-127	4322.26	278.448	3743.2	259.212	0.161104
3639	mmu-miR-127	4513.59	180.088	4137.06	199.604	0.211788
787	mmu-miR-127	4931.74	144.938	4641.76	172.462	0.26099
797	mmu-miR-127	4523.14	116.368	4698.35	128.335	0.393406
2523	mmu-miR-128a	3339.32	215.345	2721.32	189.306	0.0529554
808	mmu-miR-128a	3366.21	233.104	2960.17	128.511	0.174269
2533	mmu-miR-128a	3187.54	185.001	2844.06	157.531	0.212772
2513	mmu-miR-128a	3103.44	278.547	2584.52	399.193	0.318176
828	mmu-miR-128a	2965.92	191.122	3203.97	222.719	0.464234
818	mmu-miR-128a	3198.19	191.796	3105.97	253.431	0.793349
3670	mmu-miR-128a	2846.73	248.802	2778.27	155.795	0.834688
3701	mmu-miR-128b	328.705	44.9482	538.479	65.5045	0.0604846
859	mmu-miR-128b	396.412	39.4316	494.579	72.1297	0.390862
2544	mmu-miR-128b	274.339	58.7854	352.701	70.4961	0.527114
2554	mmu-miR-128b	403.018	48.1172	351.668	64.0827	0.649099
2564	mmu-miR-128b	422.014	47.0208	438.401	55.5197	0.875079
839	mmu-miR-128b	415.477	34.5706	399.512	66.1271	0.882462
849	mmu-miR-128b	438.233	34.7497	440.017	61.594	0.985119
2585	mmu-miR-129-3p	90.3392	14.8824	57.9056	17.4561	0.558605
3732	mmu-miR-129-3p	49.7238	20.9104	76.5857	12.6673	0.63549
2575	mmu-miR-129-3p	52.2644	10.8506	81.0397	31.2303	0.659182
870	mmu-miR-129-3p	115.578	13.3188	95.9165	31.4649	0.768695
880	mmu-miR-129-3p	111.198	15.6071	97.9026	24.5456	0.829822
2595	mmu-miR-129-3p	91.467	14.1682	101.602	30.3804	0.87671
890	mmu-miR-129-3p	86.4836	18.3744	83.0436	26.4169	0.958586
901	mmu-miR-129-5p	58.2715	13.5123	25.3565	13.7467	0.524902
2616	mmu-miR-129-5p	43.8239	8.35067	25.0444	15.7131	0.709216
911	mmu-miR-129-5p	48.6203	11.3526	31.8094	18.1614	0.755716
921	mmu-miR-129-5p	37.8389	9.14582	32.5501	14.1513	0.915525
2626	mmu-miR-129-5p	23.3654	7.3873	25.4677	16.5362	0.965712
2606	mmu-miR-129-5p	11.6385	5.97169	21.0239	15.9787	0.848382
3763	mmu-miR-129-5p	1	2.50756	82.25	66.8745	0.406762
942	mmu-miR-130a	581.337	67.802	933.913	80.8991	0.0105456
2647	mmu-miR-130a	512.422	55.836	769.307	58.2717	0.0230318
2657	mmu-miR-130a	571.079	56.2562	831.144	84.326	0.0516863
932	mmu-miR-130a	603.458	44.5178	861.693	106.867	0.0810905
963	mmu-miR-130b	76.866	21.4195	40.136	19.7206	0.551244
973	mmu-miR-130b	58.2771	11.0694	34.8045	12.068	0.631194
983	mmu-miR-130b	35.1416	12.5424	57.1732	14.9549	0.670222
2668	mmu-miR-130b	23.0198	9.57213	34.1073	20.4797	0.839148
2678	mmu-miR-130b	38.7533	11.8889	29.4825	16.325	0.861103
2688	mmu-miR-130b	37.2894	9.39399	31.0292	20.3851	0.910169
3825	mmu-miR-130b	4.78633	10.1229	74.1842	23.3575	0.229681
3856	mmu-miR-132	173.427	35.6177	280.553	52.9597	0.264912
2709	mmu-miR-132	263.712	39.5003	213.749	33.5541	0.553889
2719	mmu-miR-132	279.864	35.0396	229.341	40.3453	0.556971
994	mmu-miR-132	299.89	52.8105	243.016	62.1691	0.618667
1004	mmu-miR-132	278.486	41.7379	250.144	37.7093	0.750168
1014	mmu-miR-132	249.118	42.7047	265.832	37.2453	0.850052
2699	mmu-miR-132	214.838	35.429	217.047	33.9309	0.977282
3887	mmu-miR-133a	10.464	12.4102	187.081	46.445	0.0280556
1045	mmu-miR-133a	82.7322	22.618	157.806	28.9893	0.277042
2730	mmu-miR-133a	64.0208	11.9349	132.058	30.9883	0.29896
1035	mmu-miR-133a	107.537	20.3487	146.504	35.234	0.592913
1025	mmu-miR-133a	99.1923	16.1026	127.129	31.0563	0.67737
2750	mmu-miR-133a	118.817	20.5219	111.96	32.014	0.923488
2740	mmu-miR-133a	111.75	18.0951	115.004	40.1103	0.964946
2771	mmu-miR-133a*	38.0259	8.05288	6.64126	14.8958	0.525402
1056	mmu-miR-133a*	28.5087	4.54628	2.25055	12.5156	0.566484
1066	mmu-miR-133a*	18.1117	3.54455	1	24.5034	0.753329
1076	mmu-miR-133a*	21.2183	5.69302	13.0937	18.6105	0.87654
3918	mmu-miR-133a*	1	0.966763	1	104.996	0.997272
2781	mmu-miR-133a*	46.2447	5.74084	15.8814	17.2169	0.548827
2761	mmu-miR-133a*	9.06177	3.36357	1	33.6053	0.893126
3949	mmu-miR-133b	8.99423	7.5645	154.357	41.6701	0.0516042
2792	mmu-miR-133b	59.824	10.3762	96.3245	26.3175	0.546538
1107	mmu-miR-133b	79.2236	22.3236	110.956	35.7776	0.669395
2802	mmu-miR-133b	101.62	10.9868	116.509	22.6383	0.794793
1087	mmu-miR-133b	94.4137	16.0796	86.8163	22.3074	0.900112
1097	mmu-miR-133b	110.752	16.6836	119.937	44.2117	0.907113
2812	mmu-miR-133b	121.468	18.4237	122.655	19.1572	0.98286
2843	mmu-miR-134	546.827	41.7411	340.341	36.2058	0.0185349
1128	mmu-miR-134	530.86	42.8002	328.224	35.8539	0.0216942
3432	mmu-miR-134	498.137	47.9055	360.609	39.9965	0.147194
2823	mmu-miR-134	468.896	48.8401	311.823	58.5171	0.148475
1118	mmu-miR-134	485.013	53.4196	341.822	49.2819	0.173338
1138	mmu-miR-134	450.081	31.2403	347.19	49.1288	0.256684
2864	mmu-miR-135a	49.8089	6.39715	11.5079	10.5992	0.392948
2874	mmu-miR-135a	36.8874	4.94204	4.1968	11.5172	0.467553
1159	mmu-miR-135a	43.9004	9.21512	16.0335	19.8373	0.608467
1169	mmu-miR-135a	36.3289	7.40516	12.5932	15.5025	0.632978
2854	mmu-miR-135a	25.0417	5.58183	7.5372	12.1719	0.703159
1149	mmu-miR-135a	17.6703	3.48627	1	23.557	0.755268
3463	mmu-miR-135a	11.1278	2.9255	1	17.2613	0.825836
1190	mmu-miR-135b	47.8916	9.24159	12.1766	10.0476	0.43865
2895	mmu-miR-135b	39.2648	6.18236	3.92507	12.3477	0.445042
2905	mmu-miR-135b	53.1545	9.76523	17.2157	12.4433	0.456723
1180	mmu-miR-135b	41.9826	5.58298	10.6322	10.2017	0.477114
1200	mmu-miR-135b	29.093	5.65132	11.6559	14.9784	0.719613
2885	mmu-miR-135b	22.6819	4.85545	9.91149	11.2178	0.775694
3494	mmu-miR-135b	18.8448	4.1137	1.97397	15.8017	0.730102
1221	mmu-miR-136	35.5462	6.68314	3.93841	15.2323	0.519913
2936	mmu-miR-136	48.2607	6.51711	17.7985	14.1304	0.52607
2926	mmu-miR-136	41.6625	6.83071	12.6914	17.444	0.571796
1211	mmu-miR-136	29.1067	6.06535	4.88786	17.9116	0.637779
1231	mmu-miR-136	25.0869	6.14441	10.2039	10.7996	0.740801
2916	mmu-miR-136	16.8229	7.0291	7.66675	13.5633	0.848712
3525	mmu-miR-136	7.82844	3.97965	1	21.8454	0.888275
2947	mmu-miR-137	1312.08	116.823	1742.32	85.2995	0.0150311
1293	mmu-miR-138	154.048	32.1974	355.166	48.8052	0.0267573
1273	mmu-miR-138	144.58	10.3743	293.959	42.3808	0.0492443
2998	mmu-miR-138	281.043	30.7658	418.401	38.898	0.0935577
3587	mmu-miR-138	266.763	49.6326	432.331	57.2011	0.125336
1283	mmu-miR-138	154.942	27.3979	283.593	61.8852	0.198072
2978	mmu-miR-138	133.302	27.1201	245.955	50.6291	0.209267
2988	mmu-miR-138	237.663	21.6801	335.448	57.7916	0.298139
13	mmu-miR-139	18.241	11.6112	81.3395	23.2937	0.279423
3	mmu-miR-139	17.7663	7.49435	56.0674	13.7919	0.424887
3413	mmu-miR-139	29.6808	8.8205	59.8377	25.0945	0.608205
1708	mmu-miR-139	72.2936	8.40328	51.1886	13.3659	0.662277
1718	mmu-miR-139	75.8209	13.2533	59.0803	23.8046	0.779942
1728	mmu-miR-139	61.8192	15.6966	75.0546	31.0358	0.842717
23	mmu-miR-139	1	3.56546	277.126	73.1166	0.00864013
1739	mmu-miR-140	52.0264	5.68794	14.7628	12.9089	0.423599
1749	mmu-miR-140	43.5462	5.66917	8.27404	10.561	0.427423
1759	mmu-miR-140	30.6045	7.3637	30.5299	25.926	0.999922
3444	mmu-miR-140	1.17539	2.88943	1	29.2794	0.987294
44	mmu-miR-140	1	2.09938	58.8606	49.3119	0.470638
54	mmu-miR-140	1	2.13044	47.8522	46.72	0.544577
34	mmu-miR-140	1	2.19246	97.6631	46.0691	0.212988
85	mmu-miR-140*	882.495	82.5034	1259.84	94.5072	0.0167521
1770	mmu-miR-140*	1017.14	75.9123	818.99	73.8285	0.152238
1790	mmu-miR-140*	989.662	102.081	1071.68	73.9862	0.60381
1780	mmu-miR-140*	1079.81	70.778	1034.55	82.5909	0.749529
75	mmu-miR-140*	1009.09	83.758	1048.37	86.3232	0.795881
65	mmu-miR-140*	1034.4	63.387	1064.25	90.5739	0.833563
3475	mmu-miR-140*	833.559	77.2037	854.124	61.4754	0.874258
1801	mmu-miR-141	59.797	8.30938	20.2012	8.49885	0.371814
1811	mmu-miR-141	52.1913	5.67134	18.1066	10.0681	0.438706
96	mmu-miR-141	29.9618	7.25073	15.6054	11.2736	0.754894
1821	mmu-miR-141	41.6036	3.65782	31.6571	14.2701	0.833854
106	mmu-miR-141	24.9842	7.48754	20.1721	13.7993	0.921357
3506	mmu-miR-141	2.2015	5.21618	10.0938	16.0689	0.871688
116	mmu-miR-141	1	2.74262	101.478	62.2253	0.283151
1832	mmu-miR-142-3p	56.7084	9.89633	13.2402	10.1697	0.351349
1842	mmu-miR-142-3p	46.1192	7.66507	12.8095	14.0385	0.491971
1852	mmu-miR-142-3p	40.8212	8.33055	24.4728	14.047	0.738197
127	mmu-miR-142-3p	32.2376	9.56241	20.6541	20.0881	0.833139
137	mmu-miR-142-3p	28.6786	6.30498	18.9748	18.1026	0.851756
147	mmu-miR-142-3p	3.77186	4.96593	20.1587	20.7799	0.759425
3537	mmu-miR-142-3p	1	1.67102	20.4941	48.1914	0.798257
1863	mmu-miR-142-5p	44.2388	9.66318	11.0972	11.9183	0.488278
1873	mmu-miR-142-5p	40.9232	7.29779	16.1194	14.2586	0.609271
168	mmu-miR-142-5p	30.2968	9.9252	20.1941	15.9445	0.84453
158	mmu-miR-142-5p	39.7257	8.73609	33.2074	14.5179	0.89594
1883	mmu-miR-142-5p	30.6368	4.1543	25.2602	20.1273	0.920173
178	mmu-miR-142-5p	1	1.37268	50.5759	48.8349	0.532684
3568	mmu-miR-142-5p	1	1.36524	27.4898	59.5643	0.763973
1914	mmu-miR-143	1047.19	81.6141	1355.99	83.1424	0.0379487
1904	mmu-miR-143	1034.51	69.3377	1312.7	75.707	0.0392688
3599	mmu-miR-143	764.224	52.8734	1035.86	91.105	0.0484116
199	mmu-miR-143	1074.81	77.9544	1364.31	101.688	0.0710759
189	mmu-miR-143	1097.25	102.662	1219.95	89.3064	0.465548
1894	mmu-miR-143	1051.56	75.4263	1067	68.8025	0.907521
220	mmu-miR-144	41.8295	11.2339	22.2325	10.589	0.682946
1935	mmu-miR-144	22.7372	7.23051	8.9759	14.8605	0.77947
1925	mmu-miR-144	19.1352	5.70797	12.7538	10.1486	0.885825
230	mmu-miR-144	24.8132	6.66269	20.9526	14.9302	0.937934
1945	mmu-miR-144	11.0412	6.57906	29.9099	19.8032	0.722072
3630	mmu-miR-144	1	1.63607	14.028	53.0474	0.868549
240	mmu-miR-144	4.28373	6.36719	37.2406	17.3815	0.516397
271	mmu-miR-145	1115.39	92.697	1468.39	113.914	0.0487571
1956	mmu-miR-145	1036.43	44.339	856.597	110.306	0.235041
251	mmu-miR-145	1211.15	66.0825	1114.02	68.3457	0.446798
3661	mmu-miR-145	804	58.4441	895.762	77.1627	0.476656
261	mmu-miR-145	1206.85	80.7096	1284.08	70.2116	0.578499
1976	mmu-miR-145	1080.54	84.5865	1151.22	78.205	0.631062
1966	mmu-miR-145	1114.17	104.455	1074.68	111.414	0.832118
282	mmu-miR-146	615.406	60.4915	444.494	62.4895	0.152543
1987	mmu-miR-146	413.466	49.3384	312.76	43.8912	0.306832
2007	mmu-miR-146	459.495	62.2564	390.751	41.8636	0.523027
1997	mmu-miR-146	463.819	34.7551	405.695	47.0816	0.523439
292	mmu-miR-146	572.658	57.9724	536.787	67.4305	0.768492
302	mmu-miR-146	547.6	49.5304	573.97	49.1762	0.795306
3692	mmu-miR-146	321.877	38.1237	341.927	57.9486	0.842723
313	mmu-miR-146b	351.821	35.267	229.342	33.3294	0.130416
2018	mmu-miR-146b	174.198	13.7606	124.109	24.1399	0.405913
3723	mmu-miR-146b	157.84	36.3659	215.481	43.3441	0.516156
2028	mmu-miR-146b	230.088	31.934	187.731	23.7638	0.558283
323	mmu-miR-146b	330.345	36.6087	309.305	37.6297	0.805283
333	mmu-miR-146b	303.461	30.32	310.027	43.6475	0.937724
2038	mmu-miR-146b	203.042	41.8962	200.419	27.82	0.975768
364	mmu-miR-148a	273.028	41.0607	447.324	41.9793	0.0555573
3754	mmu-miR-148a	127.821	40.1909	279.935	25.8207	0.0575457
2069	mmu-miR-148a	266.303	22.2583	386.913	49.956	0.165593
354	mmu-miR-148a	292.379	31.3433	407.052	49.4126	0.206624
2059	mmu-miR-148a	246.28	27.2698	262.969	47.3727	0.846893
2049	mmu-miR-148a	217.274	32.7036	205.329	39.2163	0.887239
344	mmu-miR-148a	274.516	57.9007	272.219	45.0386	0.98375
395	mmu-miR-148b	41.6153	7.41158	98.7416	31.5401	0.377142
2080	mmu-miR-148b	68.9046	9.94559	36.7792	13.687	0.51553
375	mmu-miR-148b	93.2482	13.0506	62.4315	15.3554	0.558387
385	mmu-miR-148b	62.2839	9.15639	90.2884	21.1908	0.612692
2090	mmu-miR-148b	72.2631	11.6144	46.9001	17.3759	0.635037
2100	mmu-miR-148b	64.5031	13.8192	77.9585	23.3169	0.820001
3785	mmu-miR-148b	1.7853	6.22007	86.1013	46.6938	0.288202
3816	mmu-miR-149	332.727	44.7098	598.785	61.2907	0.0139246
2131	mmu-miR-149	454.09	39.8551	610.286	51.1128	0.107759
416	mmu-miR-149	503.253	59.5332	689.58	68.0812	0.128915
2121	mmu-miR-149	519.29	39.2943	555.489	47.1289	0.698392
2111	mmu-miR-149	469.478	51.9842	508.602	63.563	0.731558
406	mmu-miR-149	582.216	32.6686	575.494	78.5891	0.955455
2142	mmu-miR-150	429.246	49.5204	284.915	35.237	0.121644
437	mmu-miR-150	519.983	70.8291	369.029	47.2454	0.199456
2152	mmu-miR-150	499.545	68.8284	378.854	38.124	0.277779
2162	mmu-miR-150	505.481	40.0615	445.265	52.8156	0.542591
457	mmu-miR-150	520.588	64.8946	590.535	63.6493	0.569543
3847	mmu-miR-150	360.88	47.3753	413.264	43.0545	0.585915
447	mmu-miR-150	591.153	52.4488	539.069	60.9212	0.645161
488	mmu-miR-151	228.558	31.7573	335.228	52.3388	0.25389
478	mmu-miR-151	272.79	24.2847	341.803	45.8494	0.412022
468	mmu-miR-151	310.555	28.1379	260.667	36.2826	0.524908
2193	mmu-miR-151	223.259	41.9014	270.636	43.9068	0.609791
2173	mmu-miR-151	215.978	22.541	204.573	42.1689	0.88798
2183	mmu-miR-151	244.471	28.8687	240.622	34.1106	0.961247
3909	mmu-miR-152	938.3	58.8656	1275.03	93.2437	0.0181843
519	mmu-miR-152	1266.43	74.1255	1636.06	114.069	0.0280892
499	mmu-miR-152	1383.64	84.2037	1182.81	89.0731	0.195427
2224	mmu-miR-152	1052.48	62.7855	1216.46	102.781	0.282657
509	mmu-miR-152	1320.68	83.0703	1490.11	110.193	0.319366
2204	mmu-miR-152	1020.98	88.6279	907.552	68.5138	0.432953
2214	mmu-miR-152	1171.19	86.1661	1160.55	135.059	0.957019
530	mmu-miR-153	56.1366	8.42781	20.8611	8.83087	0.429673
2235	mmu-miR-153	29.8541	6.53603	4.5473	15.1743	0.605776
2245	mmu-miR-153	27.3879	3.89834	1.90682	18.9823	0.623481
540	mmu-miR-153	41.9281	8.98351	21.2863	20.6663	0.70802
2255	mmu-miR-153	19.5594	10.5945	15.736	14.4395	0.940478
3940	mmu-miR-153	1	1.45933	31.7286	60.7093	0.732267
550	mmu-miR-153	14.028	6.84084	32.5374	17.4781	0.716454
581	mmu-miR-154	99.3312	21.4426	205.127	34.0205	0.144661
571	mmu-miR-154	146.16	17.5662	198.64	29.3049	0.429557
2286	mmu-miR-154	95.4722	14.5248	143.069	30.6404	0.471932
3423	mmu-miR-154	115.483	25.103	154.088	23.3945	0.561806
2276	mmu-miR-154	129.865	13.6863	153.929	37.0757	0.736858
561	mmu-miR-154	168.776	15.7214	157.446	43.9104	0.887061
2266	mmu-miR-154	126.045	18.3082	127.1	20.9108	0.984934
2307	mmu-miR-155	42.9237	7.52549	5.63907	17.6887	0.470829
592	mmu-miR-155	59.0468	9.19229	27.8189	11.8495	0.510705
2297	mmu-miR-155	38.9783	9.22746	8.94109	18.2441	0.570557
602	mmu-miR-155	49.4153	5.6025	28.9513	13.9337	0.666929
2317	mmu-miR-155	26.8371	7.37501	9.87479	11.2491	0.712333
612	mmu-miR-155	21.7299	7.59945	34.0868	17.3099	0.808557
3454	mmu-miR-155	22.241	9.13668	18.6042	26.5304	0.953099
643	mmu-miR-15a	254.566	31.3742	322.148	30.4834	0.373955
623	mmu-miR-15a	219.831	20.4893	172.659	17.3526	0.426601
2338	mmu-miR-15a	206.574	28.417	151.717	28.8102	0.452255
633	mmu-miR-15a	252.01	42.7177	290.833	43.6747	0.676915
3485	mmu-miR-15a	235.832	42.2732	260.267	53.8156	0.80745
2328	mmu-miR-15a	153.281	23.1098	144.888	42.2482	0.918076
2348	mmu-miR-15a	241.951	51.4418	252.69	62.7286	0.923552
2379	mmu-miR-15b	986.826	83.4084	635.343	74.5121	0.0148646
3516	mmu-miR-15b	1014.65	113.362	604.818	79.2997	0.0164346
2359	mmu-miR-15b	810.069	100.424	466.628	71.7677	0.0276094
664	mmu-miR-15b	970.253	71.7937	760.889	85.5216	0.14647
674	mmu-miR-15b	953.939	64.6802	788.39	62.8567	0.177256
3547	mmu-miR-16	13730.5	234.425	13062	312.739	0.114539
2410	mmu-miR-16	14562.5	383.214	14664.9	321.314	0.846444
2431	mmu-miR-17-3p	60.6005	7.3215	24.121	19.4325	0.49334
2421	mmu-miR-17-3p	51.8085	10.631	28.0061	14.8809	0.639508
3578	mmu-miR-17-3p	14.5488	4.10416	31.2344	16.9543	0.736702
716	mmu-miR-17-3p	47.6627	7.1376	37.1309	14.7153	0.829973
726	mmu-miR-17-3p	33.9876	8.05232	42.7394	17.3877	0.86411
2441	mmu-miR-17-3p	35.7227	8.37068	31.3034	19.3913	0.935247
736	mmu-miR-17-3p	12.7457	10.9921	60.5292	17.9628	0.370537
747	mmu-miR-17-5p	616.823	44.8536	468.938	42.7556	0.117337
2462	mmu-miR-17-5p	497.974	49.3996	392.049	52.7652	0.31216
767	mmu-miR-17-5p	489.601	37.5653	564.785	50.2807	0.428624
2452	mmu-miR-17-5p	450.994	60.8196	365.257	50.2156	0.441719
2472	mmu-miR-17-5p	475	55.5884	454.467	55.3124	0.854045
3609	mmu-miR-17-5p	434.249	63.0328	448.015	59.9287	0.907107
757	mmu-miR-17-5p	560.848	51.8915	560.765	65.2544	0.999488
778	mmu-miR-18	66.066	8.43406	31.4219	17.6517	0.505687
788	mmu-miR-18	55.6297	4.67863	30.851	14.7215	0.605365
2493	mmu-miR-18	51.4315	8.15975	26.9897	12.9189	0.609036
798	mmu-miR-18	29.438	6.64483	49.7912	9.68341	0.643657
2483	mmu-miR-18	32.6892	7.52705	10.0407	14.8208	0.644938
3640	mmu-miR-18	13.6696	8.20587	29.0228	14.1405	0.751695
2503	mmu-miR-18	35.055	11.9417	27.1796	15.3137	0.880234
809	mmu-miR-181a	2022.39	118.04	2439.7	64.8193	0.012437
2524	mmu-miR-181a	1802.3	89.9856	2321.7	181.242	0.0268248
840	mmu-miR-181a*	47.9192	11.5201	19.4305	8.29603	0.54169
2555	mmu-miR-181a*	40.9223	7.14231	15.227	14.3819	0.596742
3702	mmu-miR-181a*	9.19326	5.42228	32.3919	15.0666	0.630724
860	mmu-miR-181a*	14.6199	6.78436	31.288	20.8364	0.757826
850	mmu-miR-181a*	33.1944	5.92352	25.9124	15.0705	0.881905
2565	mmu-miR-181a*	25.3705	8.48693	26.2682	12.2403	0.983772
2545	mmu-miR-181a*	12.4814	2.47976	1	27.86	0.838267
891	mmu-miR-181b	1700.05	49.197	2061.25	155.919	0.064984
881	mmu-miR-181b	1787.44	91.4312	2065.83	129.818	0.144953
3733	mmu-miR-181b	1786.29	103.099	2060.42	151.053	0.202379
871	mmu-miR-181b	1864.41	124.785	1740.55	104.136	0.526013
2596	mmu-miR-181b	1709.55	128.826	1817.49	103.628	0.584173
2576	mmu-miR-181b	1449.63	98.6542	1536.38	108.974	0.627714
2586	mmu-miR-181b	1658.51	155.916	1687.11	96.176	0.893354
3764	mmu-miR-181c	7.16812	5.79006	43.1351	20.1843	0.499595
912	mmu-miR-181c	56.1975	12.2593	29.2188	12.8743	0.591617
902	mmu-miR-181c	68.4489	11.2023	47.1087	14.4366	0.674544
2627	mmu-miR-181c	25.1954	9.23534	42.1623	15.3557	0.734871
922	mmu-miR-181c	26.8404	10.554	45.6217	29.5509	0.767301
2617	mmu-miR-181c	33.7503	9.23072	27.4522	13.8965	0.898936
2607	mmu-miR-181c	20.2072	6.63418	17.6817	16.6225	0.961019
2648	mmu-miR-182	10078.5	357.143	9228.27	260.831	0.0734582
933	mmu-miR-182	10294.9	354.188	9437.5	285.085	0.0785572
2638	mmu-miR-182	9336.97	291.143	9518.05	388.914	0.725741
2658	mmu-miR-182	9980.2	379.985	10005.9	194.51	0.954266
984	mmu-miR-183	10279.4	269.45	10775.6	257.846	0.220385
974	mmu-miR-183	10991.4	191.127	10865.1	229.452	0.703835
3826	mmu-miR-183	10417	346.844	10515.1	158.737	0.811706
995	mmu-miR-184	61.8651	10.0765	21.0605	10.851	0.387966
2710	mmu-miR-184	50.4194	8.67551	14.7932	18.666	0.502054
2700	mmu-miR-184	34.869	7.81547	4.60221	21.7608	0.586478
1005	mmu-miR-184	55.438	15.3268	27.9073	28.3555	0.671045
1015	mmu-miR-184	18.971	8.69251	29.2384	19.7987	0.848158
2720	mmu-miR-184	29.2191	6.93062	22.8092	15.9503	0.898604
3857	mmu-miR-184	2.73275	5.04288	30.898	25.8028	0.630245
2751	mmu-miR-185	2047.01	111.664	1713.02	118.342	0.0871502
2741	mmu-miR-185	1941.9	131.829	1610.7	111.32	0.106349
3888	mmu-miR-185	1880.71	119.603	2136.5	139.032	0.235316
1036	mmu-miR-185	2072.69	130.323	1916.1	77.784	0.395884
1046	mmu-miR-185	1898.86	95.3664	2018.42	106.714	0.494848
2731	mmu-miR-185	1781.94	130.246	1700.63	154.595	0.729834
1057	mmu-miR-186	44.7442	5.67051	12.8939	15.9388	0.51913
2772	mmu-miR-186	42.2703	7.44811	9.65866	17.2677	0.52495
1067	mmu-miR-186	33.0347	5.82008	8.12165	19.7105	0.638868
2782	mmu-miR-186	29.1265	8.64703	9.68647	14.574	0.694516
3919	mmu-miR-186	1	0.59902	1	74.6856	0.996806
1077	mmu-miR-186	14.7779	6.23131	20.5282	15.6894	0.906008
2762	mmu-miR-186	11.8415	3.02	1	31.0656	0.854354
3950	mmu-miR-187	14.7409	13.7946	127.494	30.3525	0.0859916
1088	mmu-miR-187	115.246	21.0329	71.0494	22.8694	0.486955
2803	mmu-miR-187	127.007	17.1937	92.8958	25.3475	0.5892
1108	mmu-miR-187	90.9386	20.7966	106.514	23.541	0.806072
1098	mmu-miR-187	109.409	16.6189	118.899	30.3011	0.886196
2813	mmu-miR-187	105.716	20.3699	96.0384	33.6054	0.893673
2793	mmu-miR-187	99.7025	17.4581	95.4701	28.3022	0.949664
1119	mmu-miR-188	49.7246	7.75528	18.6652	15.1655	0.53055
2824	mmu-miR-188	39.8466	8.11135	16.9871	9.48223	0.611308
1129	mmu-miR-188	38.9937	5.18061	20.1958	17.2262	0.710019
2834	mmu-miR-188	44.3072	7.14059	30.0144	16.5804	0.777917
1139	mmu-miR-188	18.2093	8.18272	26.9222	17.5556	0.865237
2844	mmu-miR-188	32.263	7.73047	40.7497	18.1255	0.86951
3433	mmu-miR-188	10.6226	8.96857	26.7664	16.8778	0.752875
2865	mmu-miR-189	41.3488	8.31823	11.7895	11.2189	0.524519
1150	mmu-miR-189	52.1087	14.6738	20.336	21.0633	0.585104
1160	mmu-miR-189	39.8151	9.02995	15.4591	15.3862	0.62867
2855	mmu-miR-189	38.6517	5.00305	16.1209	18.496	0.663006
2875	mmu-miR-189	26.6044	7.14001	20.2317	18.1977	0.903406
1170	mmu-miR-189	25.7054	7.91993	20.7095	20.3567	0.92767
3464	mmu-miR-189	8.94622	6.83261	32.6352	21.5584	0.665686
2896	mmu-miR-190	39.5782	8.03035	10.5827	13.1485	0.54493
1181	mmu-miR-190	42.4022	6.47079	16.563	9.58559	0.557478
1191	mmu-miR-190	31.4903	5.81639	4.29404	16.5596	0.586933
2886	mmu-miR-190	14.9148	2.73681	1	23.8833	0.793644
1201	mmu-miR-190	18.9101	5.79042	8.56728	14.0415	0.82894
2906	mmu-miR-190	28.7673	7.83188	20.4614	15.9642	0.869559
3495	mmu-miR-190	3.89684	1.66184	1	27.3988	0.950388
2937	mmu-miR-191	5709.93	169.276	4917.28	227.155	0.012086
2927	mmu-miR-191	5488.03	225.873	4880.54	265.479	0.11109
3526	mmu-miR-191	5456.15	252.673	5181.7	197.007	0.437383
1232	mmu-miR-191	5071.88	146.954	5241.34	221.335	0.568739
1222	mmu-miR-191	5288.36	258.303	5227.18	160.162	0.856715
2917	mmu-miR-191	4917.67	204.896	4871.54	292.817	0.906879
1243	mmu-miR-192	41.2529	6.7767	12.7087	17.3046	0.57637
1253	mmu-miR-192	34.213	4.7361	14.4753	17.6164	0.697625
2958	mmu-miR-192	36.6442	4.52942	25.2003	23.5086	0.840053
2948	mmu-miR-192	18.937	3.96528	11.1317	18.6472	0.88048
1263	mmu-miR-192	16.793	4.88199	19.1054	12.6316	0.958763
2968	mmu-miR-192	22.5486	7.12704	20.3785	14.0868	0.965145
3557	mmu-miR-192	2.14009	4.7508	14.3689	23.6135	0.8275
2989	mmu-miR-193	31.0355	6.73242	5.63393	8.66672	0.558878
2979	mmu-miR-193	27.7264	6.54225	15.5527	18.1858	0.814932
2999	mmu-miR-193	28.6342	4.37695	20.916	13.9581	0.870657
1274	mmu-miR-193	21.8493	5.61414	16.4302	24.0759	0.925471
1284	mmu-miR-193	14.3511	5.8396	14.4117	23.0107	0.998058
1294	mmu-miR-193	5.23345	6.88397	23.0054	22.4646	0.749424
3588	mmu-miR-193	5.46437	7.23386	16.2687	19.9814	0.839291
24	mmu-miR-194	6.39308	7.71439	133.286	33.5522	0.0573488
14	mmu-miR-194	8.68864	10.7525	126.459	40.8282	0.114113
4	mmu-miR-194	30.3507	13.4804	90.1717	22.8242	0.309084
1729	mmu-miR-194	63.2562	15.9548	112.16	29.0295	0.454528
3414	mmu-miR-194	37.8577	11.0916	72.5292	19.5281	0.526363
1709	mmu-miR-194	93.1172	13.0266	82.3095	25.9588	0.861402
1719	mmu-miR-194	99.821	16.7364	99.2614	23.8734	0.993824
3445	mmu-miR-195	2583.76	127.533	3091.73	127.775	0.016979
1760	mmu-miR-195	2850.46	155.953	3156.95	122.603	0.183683
35	mmu-miR-195	3239.8	121.515	3126.4	112.11	0.567206
1740	mmu-miR-195	2844.59	77.9532	2743	128.68	0.579387
1750	mmu-miR-195	2954.11	116.467	3042.94	142.037	0.679968
1771	mmu-miR-196a	56.7361	3.68911	19.0331	14.6216	0.42777
1781	mmu-miR-196a	50.4393	7.70644	21.4005	13.9835	0.549007
1791	mmu-miR-196a	36.0211	5.57331	26.6207	24.8057	0.871887
66	mmu-miR-196a	9.88599	5.28243	35.7883	22.9373	0.642254
3476	mmu-miR-196a	5.73777	6.3003	21.1187	29.1722	0.803728
76	mmu-miR-196a	1	1.82647	118.397	67.6202	0.236026
86	mmu-miR-196a	1	2.36379	107.481	64.1021	0.264935
1802	mmu-miR-196b	39.7682	4.22905	7.02204	9.53928	0.44521
1812	mmu-miR-196b	44.9761	10.7332	20.9349	9.21462	0.606318
97	mmu-miR-196b	27.5458	6.53639	21.9245	13.707	0.907005
1822	mmu-miR-196b	23.089	6.97249	23.746	16.3926	0.988477
107	mmu-miR-196b	4.54765	2.62138	27.3908	20.9054	0.668135
3507	mmu-miR-196b	1	4.01378	13.1785	23.6492	0.826343
117	mmu-miR-196b	1.52181	5.12242	45.8487	17.8227	0.383345
148	mmu-miR-199a	19.9524	11.3332	179.774	34.9628	0.0207216
138	mmu-miR-199a	44.7365	11.4027	153.514	28.0794	0.0824703
3538	mmu-miR-199a	11.8108	10.4627	123.431	43.0285	0.145035
1853	mmu-miR-199a	63.4451	16.4849	133.411	30.5023	0.296129
128	mmu-miR-199a	69.8587	14.4542	130.772	23.6915	0.310452
1843	mmu-miR-199a	88.4507	17.9411	122.751	26.9563	0.595442
1833	mmu-miR-199a	98.2124	16.5095	110.492	22.7807	0.838145
1884	mmu-miR-199a*	2316.88	163.275	2789.81	171.15	0.078417
3569	mmu-miR-199a*	2142.21	182.391	2457.41	152.949	0.243219
1874	mmu-miR-199a*	2320.67	142.197	2502.13	132.012	0.422059
159	mmu-miR-199a*	2821.77	82.3496	2861.15	124.471	0.827258
1864	mmu-miR-199a*	2121.84	88.8168	2142.12	114.3	0.907757
200	mmu-miR-199b	19.2016	7.8637	85.7921	32.9565	0.314286
1915	mmu-miR-199b	26.2404	6.65891	47.6464	21.3216	0.694657
190	mmu-miR-199b	31.2093	12.9265	43.4668	15.9716	0.815815
1895	mmu-miR-199b	41.2827	9.18615	30.6895	11.5329	0.823206
1905	mmu-miR-199b	42.2915	9.51346	33.7827	20.4746	0.878032
210	mmu-miR-199b	1	2.73503	116.254	67.2312	0.243285
3600	mmu-miR-199b	1	2.37299	104.374	108.519	0.458108
231	mmu-miR-19a	12.8522	5.33022	29.5278	16.2007	0.734868
1926	mmu-miR-19a	9.98009	2.432	1	16.2632	0.840434
221	mmu-miR-19a	33.2152	8.1282	41.0299	24.5809	0.89225
1946	mmu-miR-19a	8.66637	6.28896	20.5505	14.5443	0.804317
3631	mmu-miR-19a	1	1.62769	9.82117	79.5049	0.928993
1936	mmu-miR-19a	25.591	8.42833	8.11331	16.6568	0.7331
241	mmu-miR-19a	1	1.95467	84.8717	40.3731	0.243168
3662	mmu-miR-19b	15.3598	8.82135	132.639	37.0638	0.0958516
262	mmu-miR-19b	74.1298	11.1223	193.712	51.8555	0.161118
1977	mmu-miR-19b	51.3235	11.2456	118.269	25.3785	0.265069
1957	mmu-miR-19b	46.9693	8.68855	108.969	30.043	0.329403
1967	mmu-miR-19b	67.1026	15.933	121.93	28.7726	0.400167
252	mmu-miR-19b	94.6284	13.7919	145.259	31.9248	0.450104
1998	mmu-miR-200a	17.7881	6.39658	7.2257	15.7541	0.831702
283	mmu-miR-200a	42.1723	8.71331	30.6243	20.5114	0.833759
293	mmu-miR-200a	21.8751	7.00096	31.6165	15.2341	0.841827
2008	mmu-miR-200a	13.2051	6.50556	22.0331	18.7018	0.864598
1988	mmu-miR-200a	12.9526	6.16079	9.24948	11.1305	0.935644
3693	mmu-miR-200a	1	1.53584	28.643	58.4419	0.751517
303	mmu-miR-200a	1	3.18191	64.2799	28.0668	0.293071
2039	mmu-miR-200b	10.944	4.28297	35.1125	19.993	0.646353
314	mmu-miR-200b	55.5831	9.04198	42.3042	13.0622	0.784282
324	mmu-miR-200b	23.5879	6.19825	35.607	21.8667	0.826306
2029	mmu-miR-200b	25.3532	5.46029	28.5625	21.4082	0.951944
2019	mmu-miR-200b	21.3804	5.2391	20.4582	16.3927	0.986244
3724	mmu-miR-200b	1	1.80808	46.5575	50.2528	0.572395
334	mmu-miR-200b	1.98508	4.72908	82.5728	29.774	0.197005
2050	mmu-miR-200c	28.8332	2.69425	1	20.4698	0.596241
355	mmu-miR-200c	22.3537	8.16003	40.6073	12.82	0.700241
345	mmu-miR-200c	54.6093	11.3889	39.7052	17.293	0.779952
2070	mmu-miR-200c	30.288	6.37761	29.1172	17.2999	0.9827
3755	mmu-miR-200c	1	4.49053	62.5671	32.3257	0.335702
2060	mmu-miR-200c	55.4516	7.29478	15.2886	12.7878	0.39462
365	mmu-miR-200c	3.08095	3.69639	61.7281	17.7695	0.245266
2091	mmu-miR-201	30.0596	5.64524	1.29295	8.2823	0.498404
2081	mmu-miR-201	32.4149	4.25393	11.1582	16.0967	0.665619
376	mmu-miR-201	38.884	8.70781	24.8474	11.8511	0.766672
2101	mmu-miR-201	25.7715	7.08586	21.8239	14.7134	0.936489
386	mmu-miR-201	27.5477	5.16284	27.3511	13.1519	0.997707
396	mmu-miR-201	1	2.12794	42.6821	32.4862	0.511329
3786	mmu-miR-201	1	1.53431	41.1122	55.2824	0.638213
2122	mmu-miR-202	44.1375	8.68759	19.0679	15.6579	0.619083
407	mmu-miR-202	48.7446	9.02742	34.6652	13.8554	0.774532
2112	mmu-miR-202	34.1838	6.15625	24.1848	15.8754	0.840689
2132	mmu-miR-202	25.6451	5.77924	21.3612	10.4316	0.924052
417	mmu-miR-202	33.8344	7.91106	38.374	26.1049	0.93827
3817	mmu-miR-202	2.62254	4.5697	31.1143	26.261	0.628423
427	mmu-miR-202	1.25391	4.41812	55.7017	28.1921	0.370721
2153	mmu-miR-203	36.6899	4.87944	9.40238	19.9815	0.60727
2143	mmu-miR-203	30.9128	4.7902	9.04432	13.4033	0.639956
438	mmu-miR-203	46.798	7.14625	27.3234	14.9545	0.691786
2163	mmu-miR-203	26.2523	6.2221	9.96288	13.1421	0.729498
448	mmu-miR-203	40.5914	8.08102	28.7279	21.3824	0.831013
458	mmu-miR-203	2.13465	2.49988	44.49	23.3139	0.447259
3848	mmu-miR-203	1	2.47917	61.0852	62.8123	0.520421
500	mmu-miR-205	46.3358	5.78433	29.5842	15.4124	0.732653
2205	mmu-miR-205	32.7314	7.9482	19.0239	16.8792	0.789308
2225	mmu-miR-205	24.5262	6.22364	12.0188	14.2143	0.795048
510	mmu-miR-205	30.9116	6.88138	25.9309	15.2332	0.920274
520	mmu-miR-205	4.10489	4.1901	32.5558	17.917	0.574393
3910	mmu-miR-205	1	1.56839	52.4038	29.8548	0.399354
2215	mmu-miR-205	14.466	3.01504	1	16.8638	0.77243
551	mmu-miR-206	59.2613	14.6773	205.926	44.8208	0.0650196
541	mmu-miR-206	102.003	13.8878	169.802	22.9128	0.251349
2256	mmu-miR-206	79.621	11.2111	135.658	20.9269	0.317407
531	mmu-miR-206	131.747	15.4602	186.178	39.5591	0.466313
2246	mmu-miR-206	94.144	13.959	141.346	39.0896	0.522066
2236	mmu-miR-206	92.4908	17.4844	106.334	20.2392	0.813847
2277	mmu-miR-207	44.3675	7.34922	14.5727	13.4219	0.532978
562	mmu-miR-207	68.0905	6.96634	44.6366	15.5223	0.635891
3424	mmu-miR-207	18.7841	6.11576	39.9096	25.6941	0.718353
2267	mmu-miR-207	29.6965	4.93397	16.1227	15.3107	0.780477
572	mmu-miR-207	39.2386	9.21023	30.4491	16.4363	0.864825
2287	mmu-miR-207	34.4164	10.1939	26.5968	18.2879	0.884475
582	mmu-miR-207	10.232	7.02658	54.6645	19.3882	0.401122
2298	mmu-miR-208	20.6957	4.82816	2.93135	20.0427	0.73851
2318	mmu-miR-208	21.0061	6.9391	8.23103	10.8603	0.778836
2308	mmu-miR-208	16.8993	3.62697	1	30.6394	0.791278
603	mmu-miR-208	31.3235	7.60151	20.8696	17.5621	0.840263
3455	mmu-miR-208	13.6104	10.1461	9.94717	19.1658	0.947062
613	mmu-miR-208	1	4.34329	24.5569	25.5275	0.68043
593	mmu-miR-208	50.9737	9.42804	23.0092	18.6291	0.600501
2329	mmu-miR-20a	724.371	32.7269	562.415	59.5212	0.106697
2339	mmu-miR-20a	744.66	71.298	622.212	119.037	0.475144
644	mmu-miR-20a	693.476	42.5866	760.913	48.7908	0.486715
624	mmu-miR-20a	771.623	78.8128	744.536	44.713	0.826748
634	mmu-miR-20a	739.842	45.3904	760.899	50.7929	0.83299
3486	mmu-miR-20a	705.73	64.0189	695.798	86.992	0.944679
2349	mmu-miR-20a	776.861	66.6745	776.674	82.9798	0.999993
675	mmu-miR-20b	85.9674	14.1581	282.108	47.7158	0.0169036
665	mmu-miR-20b	130.197	16.4714	250.35	32.7226	0.081461
655	mmu-miR-20b	146.59	19.7085	256.636	44.3813	0.173549
3517	mmu-miR-20b	124.779	29.1798	232.217	63.6804	0.293609
2380	mmu-miR-20b	157.476	20.3863	224.421	44.059	0.40736
2360	mmu-miR-20b	130.555	19.8938	184.035	34.6101	0.458686
2370	mmu-miR-20b	161.375	22.3522	196.043	35.8023	0.64112
737	mmu-miR-210	11.6537	9.54004	162.425	48.2963	0.0644928
727	mmu-miR-210	40.7689	8.08208	130.242	31.3668	0.166769
717	mmu-miR-210	57.7128	8.16624	134.179	26.2816	0.201309
2442	mmu-miR-210	54.5271	12.3335	113.274	18.9945	0.285118
3579	mmu-miR-210	27.276	11.3476	92.9044	30.307	0.310105
2422	mmu-miR-210	54.0773	9.44735	79.4522	32.4597	0.700445
2432	mmu-miR-210	84.7429	22.9237	84.1999	30.5549	0.994942
748	mmu-miR-211	46.3831	7.06443	16.204	13.1315	0.524282
2463	mmu-miR-211	33.8539	4.68107	8.73596	9.66892	0.561184
758	mmu-miR-211	28.0304	6.69145	16.524	19.0024	0.827667
2473	mmu-miR-211	22.8868	7.97165	20.5426	16.9714	0.964512
2453	mmu-miR-211	17.0981	7.35358	15.7526	11.889	0.977928
3610	mmu-miR-211	5.42057	7.16015	17.8314	22.5631	0.823724
768	mmu-miR-211	2.8834	4.81517	25.1516	14.7449	0.641002
799	mmu-miR-212	47.1532	11.0997	94.7824	25.7276	0.429598
3641	mmu-miR-212	32.0171	8.58145	62.8417	18.3202	0.557055
2504	mmu-miR-212	62.7518	10.6123	92.4509	22.2	0.601329
2494	mmu-miR-212	78.1805	12.9467	68.7756	18.0583	0.864311
779	mmu-miR-212	90.7537	12.4633	80.5574	29.2268	0.874792
2484	mmu-miR-212	65.5974	12.883	57.3965	17.1768	0.880035
789	mmu-miR-212	85.022	13.7242	90.6306	14.744	0.913892
830	mmu-miR-214	1689.24	87.5425	2031.17	102.006	0.0402424
2515	mmu-miR-214	1733.54	120.572	1395.71	98.7756	0.072936
2525	mmu-miR-214	1861.83	171.564	1693.4	113.777	0.480427
810	mmu-miR-214	1940.31	74.4071	2001.89	91.8807	0.681672
820	mmu-miR-214	1960.37	70.8149	1994.69	89.7249	0.813971
3672	mmu-miR-214	1809.66	119.401	1780.5	104.98	0.879945
2535	mmu-miR-214	1852.46	156.516	1878.3	98.4129	0.904273
2556	mmu-miR-215	36.989	6.21106	9.51239	13.6035	0.562531
2546	mmu-miR-215	17.6875	5.79269	5.63077	14.5388	0.802855
2566	mmu-miR-215	26.9854	7.43394	15.5774	17.5891	0.825675
851	mmu-miR-215	26.9563	5.25945	23.1861	10.2668	0.932665
3703	mmu-miR-215	2.83337	4.80538	17.3413	14.6299	0.760381
861	mmu-miR-215	1	2.05753	56.3512	43.2099	0.455477
841	mmu-miR-215	46.2068	9.50562	26.6457	16.8479	0.70632
872	mmu-miR-216a	41.9656	9.14264	11.4198	14.041	0.535077
882	mmu-miR-216a	32.8248	8.21776	12.0859	14.8539	0.675353
2587	mmu-miR-216a	19.3732	8.58883	10.9829	12.1068	0.860055
2577	mmu-miR-216a	10.6224	4.84706	17.8801	16.8965	0.883431
2597	mmu-miR-216a	18.9526	6.12167	19.3938	16.6109	0.991892
892	mmu-miR-216a	1	4.63592	20.7834	18.0764	0.696768
3734	mmu-miR-216a	1	2.10774	45.0356	42.1733	0.545203
903	mmu-miR-216b	62.2372	8.74325	23.7449	16.2326	0.449613
923	mmu-miR-216b	24.018	9.16338	47.1258	19.4353	0.666972
2608	mmu-miR-216b	23.0202	6.3247	36.0829	15.6491	0.789837
913	mmu-miR-216b	42.5563	9.62555	35.7379	16.3123	0.895381
2618	mmu-miR-216b	38.3583	7.51794	36.3141	14.71	0.967737
2628	mmu-miR-216b	29.2519	9.13692	28.6492	14.563	0.99138
3765	mmu-miR-216b	6.70129	7.79444	52.6679	29.1553	0.461678
3796	mmu-miR-217	25.4905	9.00661	80.5822	24.7694	0.347598
934	mmu-miR-217	91.9651	19.3613	48.3629	20.837	0.474317
954	mmu-miR-217	39.3543	10.1187	71.1169	21.6046	0.57131
2659	mmu-miR-217	62.4585	16.02	92.1307	23.537	0.62488
2639	mmu-miR-217	44.5677	10.0074	68.7654	22.4209	0.66985
2649	mmu-miR-217	62.2922	11.4934	81.1852	31.1793	0.772353
944	mmu-miR-217	82.3534	14.756	73.1041	23.9514	0.87959
965	mmu-miR-218	190.762	24.4235	157.602	37.4146	0.667962
2670	mmu-miR-218	106.455	20.179	133.093	28.1584	0.690048
975	mmu-miR-218	217.138	32.1688	204.582	37.8054	0.879407
2680	mmu-miR-218	165.266	27.3697	158.065	41.8294	0.931414
985	mmu-miR-218	217.211	32.0499	224.612	60.5121	0.940425
2690	mmu-miR-218	209.893	22.1243	205.872	45.5428	0.962451
3827	mmu-miR-218	321.827	33.9426	318.26	44.8587	0.968977
2711	mmu-miR-219	42.1804	10.1342	7.21861	11.7491	0.466275
996	mmu-miR-219	45.7122	7.81552	11.4727	12.5684	0.468872
2721	mmu-miR-219	32.9718	8.45673	13.9529	10.1214	0.677425
1006	mmu-miR-219	33.3723	10.4771	20.2302	14.5418	0.794949
2701	mmu-miR-219	25.2137	5.5971	17.4563	14.4772	0.872424
1016	mmu-miR-219	7.46977	5.24356	6.81772	16.4666	0.990605
3858	mmu-miR-219	1	1.50622	31.703	51.6411	0.705018
2752	mmu-miR-22	624.239	34.9923	908.707	75.0547	0.0134806
2732	mmu-miR-22	621.852	42.0521	832.483	41.6808	0.0213903
1027	mmu-miR-22	614.244	67.2051	934.772	83.505	0.0215703
1037	mmu-miR-22	616.978	60.0817	882.346	60.6818	0.0241647
2742	mmu-miR-22	641.286	72.9453	812.664	55.5111	0.166699
2763	mmu-miR-221	1102.9	274.436	791.179	190.8	0.395944
2773	mmu-miR-221	1157.03	295.215	871.668	269.194	0.509664
1058	mmu-miR-221	1243.12	362.042	951.395	272.684	0.548932
1068	mmu-miR-221	1062.8	268.716	965.472	268.992	0.814572
2783	mmu-miR-221	1371.1	472.023	1213.14	430.853	0.815069
3920	mmu-miR-221	930.303	250.613	1012.33	255.582	0.832491
1078	mmu-miR-221	1161.42	404.336	1164.37	445.527	0.9952
3951	mmu-miR-222	247.235	28.9298	401.922	34.5999	0.0457464
1109	mmu-miR-222	317.871	51.2549	396.143	46.3337	0.439709
2804	mmu-miR-222	417.308	34.1695	355.471	44.1161	0.484012
1089	mmu-miR-222	406.462	59.9475	350.916	38.8939	0.593653
2794	mmu-miR-222	349.988	43.4431	332.685	29.7267	0.839797
2814	mmu-miR-222	413.233	27.6057	420.903	32.2703	0.917315
1099	mmu-miR-222	379.186	50.2042	381.054	43.2989	0.983812
1120	mmu-miR-223	174.265	24.9006	84.3159	27.0836	0.19395
2835	mmu-miR-223	205.12	23.1325	115.453	35.2692	0.229662
2845	mmu-miR-223	192.761	36.3304	107.044	22.3821	0.253993
1130	mmu-miR-223	172.99	22.0892	105.291	25.1907	0.304822
2825	mmu-miR-223	138.197	19.8442	79.9335	36.2644	0.430132
3434	mmu-miR-223	183.019	37.4112	151.066	48.0736	0.733009
1140	mmu-miR-223	135.093	20.1019	115.872	26.8015	0.77153
1151	mmu-miR-224	74.3297	9.31211	38.4126	13.0085	0.458679
2866	mmu-miR-224	67.4867	10.6429	41.1196	14.8545	0.603655
1171	mmu-miR-224	26.9458	8.06507	46.4117	21.3865	0.723531
2856	mmu-miR-224	39.0509	7.93728	23.2555	13.8339	0.744838
1161	mmu-miR-224	51.564	13.8611	36.7825	20.2828	0.796253
3465	mmu-miR-224	31.4656	8.35642	27.3113	21.7129	0.941569
2876	mmu-miR-224	44.7981	8.53766	45.7055	16.7562	0.984778
3496	mmu-miR-23a	26156.8	254.456	25164.3	316.05	0.0235714
1192	mmu-miR-23a	25685.1	307.635	24806.5	633.628	0.233575
1202	mmu-miR-23a	24583.2	334.018	25345.9	643.006	0.312985
1213	mmu-miR-23b	33833.5	466.93	31606	1013.68	0.0525873
3527	mmu-miR-23b	33430.8	280.803	32736.5	476.136	0.235999
1223	mmu-miR-23b	33327.2	308.468	33726.5	589.692	0.566297
1264	mmu-miR-24	15921.4	333.547	17089.9	392.31	0.0326567
1244	mmu-miR-24	17502.3	220.345	16669.3	387.215	0.0815588
2949	mmu-miR-24	16003.8	218.611	15180.6	433.097	0.111958
1254	mmu-miR-24	16490.5	307.871	16939	359.409	0.374277
3558	mmu-miR-24	15785.5	281.905	15874.5	267.614	0.831604
3000	mmu-miR-25	1206.05	61.4641	1087.65	73.8709	0.357484
1295	mmu-miR-25	969.645	68.0819	1090.58	91.491	0.408076
2990	mmu-miR-25	1141.75	88.9104	1029.99	61.4448	0.426983
1285	mmu-miR-25	1065.83	80.2486	964.259	96.4469	0.520811
1275	mmu-miR-25	1046.22	93.7985	971.726	65.4849	0.612739
2980	mmu-miR-25	981.053	104.552	906.232	80.2197	0.649527
3589	mmu-miR-25	1117.08	99.1172	1126.1	57.7014	0.950025
1730	mmu-miR-26a	39639	323.619	41270.2	589.319	0.0205538
1710	mmu-miR-26a	41774.9	430.91	39899.3	876.888	0.0633543
1720	mmu-miR-26a	40991	426.45	39766.3	561.524	0.097059
3415	mmu-miR-26a	37040.5	425.85	38434.7	1197.39	0.284101
5	mmu-miR-26a	39544.5	580.036	40311.2	573.266	0.365138
56	mmu-miR-26b	9369.21	178.676	8531.75	250.412	0.0138279
67	mmu-miR-27a	6216.59	281.744	5271.17	304.253	0.0345651
77	mmu-miR-27a	5939.32	140.234	5571.22	263.562	0.266586
87	mmu-miR-27a	5539.22	191.135	5644.85	148.313	0.699171
98	mmu-miR-27b	16908.1	208.776	16299	192.738	0.054461
1823	mmu-miR-27b	16386.2	194.719	16009.4	413.128	0.441871
3508	mmu-miR-27b	14944.8	247.624	14944.9	403.876	0.998861
149	mmu-miR-28	37.194	7.58029	152.346	27.1563	0.0571383
139	mmu-miR-28	41.5888	11.2903	137.983	38.6295	0.18399
3539	mmu-miR-28	32.836	16.2434	83.1383	23.8523	0.410659
129	mmu-miR-28	71.0365	12.9295	111.982	22.1087	0.47933
1854	mmu-miR-28	81.0433	13.4229	110.272	19.4788	0.601017
1834	mmu-miR-28	92.6963	8.96166	87.9116	26.3526	0.937747
1844	mmu-miR-28	85.7645	9.62555	82.0497	19.9892	0.946804
170	mmu-miR-290	11.6607	4.67891	51.9512	29.9355	0.519491
1865	mmu-miR-290	50.8539	11.146	28.5446	15.5491	0.665949
160	mmu-miR-290	25.5649	7.15085	43.7597	20.6404	0.736205
1875	mmu-miR-290	35.1776	7.15799	39.5635	19.5008	0.933165
1885	mmu-miR-290	27.7491	7.60221	24.572	9.48369	0.94421
3570	mmu-miR-290	2.22917	5.22139	13.7776	33.8592	0.86136
180	mmu-miR-290	2.27528	5.33369	64.5809	28.73	0.311184
1896	mmu-miR-291a-3p	41.4391	6.30538	17.1404	19.0181	0.643945
1906	mmu-miR-291a-3p	36.3636	5.51535	21.9676	18.2881	0.78081
191	mmu-miR-291a-3p	17.6408	5.02907	15.1436	15.2459	0.959961
1916	mmu-miR-291a-3p	24.118	8.15017	22.4757	11.004	0.972648
201	mmu-miR-291a-3p	10.4944	5.35911	36.9173	24.7446	0.646035
211	mmu-miR-291a-3p	1	1.53406	159.337	98.0993	0.221566
3601	mmu-miR-291a-3p	1	1.59722	14.1283	66.4104	0.885241
1947	mmu-miR-291a-5p	10.004	6.16789	20.0075	9.01854	0.81628
1937	mmu-miR-291a-5p	18.9893	7.48837	30.4509	17.4609	0.82243
222	mmu-miR-291a-5p	28.6543	6.55081	30.4227	17.1634	0.971127
1927	mmu-miR-291a-5p	9.92416	4.69343	10.3331	13.3973	0.991915
232	mmu-miR-291a-5p	7.25752	4.0663	31.1437	18.0237	0.63764
3632	mmu-miR-291a-5p	1	2.20902	53.9137	61.9945	0.567077
242	mmu-miR-291a-5p	1	3.29531	138.748	41.67	0.0612499
263	mmu-miR-291b-3p	10.2981	2.93765	23.3665	8.53412	0.751281
1958	mmu-miR-291b-3p	14.7326	4.03556	3.09839	15.8718	0.812464
253	mmu-miR-291b-3p	26.9558	6.70402	18.4619	13.7748	0.85974
1978	mmu-miR-291b-3p	16.2379	6.78825	10.0261	12.9137	0.895862
1968	mmu-miR-291b-3p	10.7646	2.58358	13.8435	22.3305	0.954167
3663	mmu-miR-291b-3p	1	3.65696	21.5578	48.0771	0.788699
273	mmu-miR-291b-3p	2.71129	4.10253	42.4031	19.1705	0.444368
3694	mmu-miR-291b-5p	1	4.13857	54.8558	26.496	0.354313
304	mmu-miR-291b-5p	9.51377	6.32683	64.9462	29.2874	0.373217
294	mmu-miR-291b-5p	25.4152	7.08942	56.458	17.3523	0.542846
284	mmu-miR-291b-5p	45.214	7.24561	55.8814	23.2816	0.84988
2009	mmu-miR-291b-5p	24.7755	6.76786	32.9583	23.4185	0.884301
1989	mmu-miR-291b-5p	26.9419	5.61279	30.9436	14.7656	0.93273
1999	mmu-miR-291b-5p	25.9984	6.52851	29.5332	11.5761	0.937234
325	mmu-miR-292-3p	18.1295	6.13693	32.3116	15.9405	0.773293
315	mmu-miR-292-3p	42.8297	5.34271	28.6708	18.8763	0.786447
2020	mmu-miR-292-3p	19.49	6.8701	13.1779	11.1317	0.890649
2040	mmu-miR-292-3p	20.1961	6.86898	16.9968	13.741	0.947653
2030	mmu-miR-292-3p	16.0255	4.64629	18.3387	22.812	0.965773
3725	mmu-miR-292-3p	1	3.64521	15.5838	31.0841	0.807255
335	mmu-miR-292-3p	7.88055	2.95004	36.9187	20.4803	0.583369
356	mmu-miR-292-5p	25.3908	5.71677	50.1929	20.5495	0.643288
2051	mmu-miR-292-5p	30.437	6.53655	8.22978	16.6183	0.659457
2061	mmu-miR-292-5p	32.6332	5.64765	14.6075	20.6872	0.738736
2071	mmu-miR-292-5p	28.4857	5.77726	16.0526	10.3194	0.779571
346	mmu-miR-292-5p	36.1154	4.46795	37.0808	15.3045	0.982982
3756	mmu-miR-292-5p	1.25957	3.60922	27.3425	20.0446	0.620024
366	mmu-miR-292-5p	7.84313	5.45815	45.373	20.6963	0.484488
2082	mmu-miR-293	32.9537	5.45564	12.4036	14.5353	0.668948
2092	mmu-miR-293	29.9922	6.45475	10.9026	13.8263	0.689646
2102	mmu-miR-293	28.4427	5.18272	14.8137	16.0895	0.783184
377	mmu-miR-293	39.8406	7.81079	30.8492	16.053	0.859013
387	mmu-miR-293	24.0485	3.78513	32.2835	15.8638	0.864634
3787	mmu-miR-293	1	1.49668	98.1749	82.618	0.392589
397	mmu-miR-293	11.7038	6.94238	43.645	19.528	0.54665
2113	mmu-miR-294	41.0607	5.79895	11.9958	11.5357	0.521955
2133	mmu-miR-294	31.0296	5.76649	12.7455	14.4937	0.704161
2123	mmu-miR-294	39.0295	6.39749	23.6191	14.5172	0.750447
418	mmu-miR-294	21.8541	10.4528	38.5668	20.5473	0.762021
408	mmu-miR-294	41.8998	7.5628	29.8778	15.301	0.808969
3818	mmu-miR-294	1	1.52013	42.1635	59.7912	0.646463
428	mmu-miR-294	7.71306	2.94389	44.1513	22.9954	0.511106
459	mmu-miR-295	13.2094	6.57548	38.8057	14.9116	0.598082
2154	mmu-miR-295	29.3219	9.02828	11.2931	11.7031	0.703273
439	mmu-miR-295	46.404	7.94307	28.8946	15.5543	0.726413
2164	mmu-miR-295	20.9071	4.5682	6.33389	15.6344	0.765652
2144	mmu-miR-295	15.8395	2.92529	1	34.5777	0.815306
449	mmu-miR-295	17.107	5.48516	27.4465	16.9247	0.835679
3849	mmu-miR-295	1	1.35787	42.0601	53.4785	0.623352
2175	mmu-miR-296	51.0647	6.11587	17.4877	9.51991	0.443064
490	mmu-miR-296	30.5984	9.0619	65.5691	28.4216	0.573126
2195	mmu-miR-296	51.882	11.3868	23.2814	17.3134	0.591123
2185	mmu-miR-296	56.8711	10.2078	26.9303	21.6555	0.595952
470	mmu-miR-296	79.0486	9.12169	64.2313	18.3294	0.780264
480	mmu-miR-296	58.36	13.8204	73.416	23.5564	0.799827
3880	mmu-miR-296	1	2.46476	107.606	87.3754	0.36833
2206	mmu-miR-297	29.586	7.19427	5.49807	11.5128	0.601138
2216	mmu-miR-297	23.5089	4.34602	3.3293	14.1001	0.669566
2226	mmu-miR-297	33.1397	7.06962	14.2308	27.3632	0.756223
511	mmu-miR-297	26.1053	6.35382	22.9098	14.0571	0.947788
3911	mmu-miR-297	1	1.4804	49.6102	41.1323	0.499088
501	mmu-miR-297	47.5132	5.6473	29.1689	18.1003	0.721894
521	mmu-miR-297	13.7459	6.13197	36.5025	12.3332	0.621035
2237	mmu-miR-297b	18.3502	6.25203	1.87449	16.8713	0.744649
542	mmu-miR-297b	14.0487	5.30782	29.5616	14.7248	0.745709
2257	mmu-miR-297b	22.6993	7.59377	10.0749	11.2999	0.784773
2247	mmu-miR-297b	12.9504	2.84931	1	14.7059	0.786871
552	mmu-miR-297b	8.68224	5.07968	20.6765	18.0966	0.813656
3942	mmu-miR-297b	1	1.45487	37.8904	53.4371	0.657945
532	mmu-miR-297b	34.8828	4.94385	19.916	20.5048	0.780608
583	mmu-miR-298	18.9964	8.31495	61.4221	15.0873	0.3917
2288	mmu-miR-298	28.0843	3.69053	15.4164	13.3405	0.785086
573	mmu-miR-298	26.3903	6.59509	38.5802	17.1823	0.809267
2268	mmu-miR-298	35.9346	6.11824	25.0472	16.157	0.827519
2278	mmu-miR-298	31.9423	5.95679	23.5104	15.4315	0.86423
563	mmu-miR-298	44.7653	6.45945	38.0949	11.8876	0.885555
3425	mmu-miR-298	15.7665	8.47986	54.175	29.0721	0.539046
594	mmu-miR-299	145.398	19.0162	93.0039	15.8175	0.359698
614	mmu-miR-299	88.4134	18.8231	144.84	27.3983	0.389131
2299	mmu-miR-299	86.4002	19.8161	62.5474	20.2399	0.695388
2309	mmu-miR-299	100.249	12.479	78.2802	24.1569	0.713302
604	mmu-miR-299	120.621	16.8058	96.3482	29.839	0.716644
3456	mmu-miR-299	91.0202	13.4225	98.8083	32.3441	0.906939
2319	mmu-miR-299	100.023	18.4164	93.0543	37.462	0.926175
676	mmu-miR-29b	23.6387	9.78225	149.473	35.24	0.0678172
666	mmu-miR-29b	35.0855	11.5409	123.446	31.6012	0.180364
3518	mmu-miR-29b	27.9184	11.9691	120.13	59.938	0.323384
656	mmu-miR-29b	44.5387	11.6674	101.787	36.6851	0.418491
2381	mmu-miR-29b	58.8769	7.89989	104.428	37.4484	0.518246
2371	mmu-miR-29b	50.1863	9.43649	79.354	17.9636	0.578834
2361	mmu-miR-29b	47.6809	9.8675	61.2202	30.3513	0.832166
707	mmu-miR-29c	23.1912	11.7959	150.323	37.9751	0.077824
3549	mmu-miR-29c	23.9376	11.6418	130.197	38.6106	0.143533
697	mmu-miR-29c	36.5997	9.82439	110.018	27.4913	0.232614
687	mmu-miR-29c	35.4212	10.1909	84.0788	20.6357	0.379032
2412	mmu-miR-29c	51.7756	15.9083	85.5869	28.0332	0.599846
2402	mmu-miR-29c	49.1895	11.2645	65.0631	24.9838	0.789587
2392	mmu-miR-29c	41.4974	9.44764	52.8653	20.5431	0.835179
738	mmu-miR-300	40.462	12.8325	125.059	21.9169	0.142795
3580	mmu-miR-300	39.1664	15.7603	110.137	28.5242	0.274097
728	mmu-miR-300	63.6319	15.3154	130.407	28.1097	0.299119
718	mmu-miR-300	77.9748	16.7024	125.664	33.0249	0.491072
2423	mmu-miR-300	77.8721	15.5496	118.915	41.0107	0.589425
2443	mmu-miR-300	86.4563	13.7508	109.715	28.1087	0.713904
2433	mmu-miR-300	73.5045	18.1434	92.3166	23.6936	0.761375
3611	mmu-miR-301	12.9185	7.65066	105.92	33.174	0.161099
769	mmu-miR-301	36.7721	14.0104	104.83	33.9601	0.324134
759	mmu-miR-301	50.2665	11.0748	116.657	47.1672	0.41069
2474	mmu-miR-301	60.7424	9.98236	98.3331	22.9689	0.511868
2464	mmu-miR-301	46.3627	8.57463	83.7097	30.0355	0.556264
2454	mmu-miR-301	47.9233	10.7384	77.6743	30.9933	0.647118
749	mmu-miR-301	81.525	8.48049	89.7259	18.114	0.87453
780	mmu-miR-301b	33.4668	6.13803	16.2628	10.5112	0.700406
2485	mmu-miR-301b	18.0211	6.95112	5.51757	12.0828	0.788262
2505	mmu-miR-301b	21.3542	4.19265	8.76856	15.2474	0.795036
2495	mmu-miR-301b	22.7145	5.23062	17.8804	18.5736	0.92655
790	mmu-miR-301b	15.8884	6.00358	19.6945	18.2224	0.940088
800	mmu-miR-301b	5.16609	3.82564	23.5921	20.5845	0.728645
3642	mmu-miR-301b	1.78056	4.48032	6.23684	22.3375	0.93454
2526	mmu-miR-302	24.7411	4.8063	6.61376	11.0852	0.684509
2516	mmu-miR-302	29.0191	6.30703	10.8295	12.7687	0.697442
2536	mmu-miR-302	38.3298	4.87383	21.7382	18.3776	0.747857
821	mmu-miR-302	24.7097	7.06155	15.4561	13.1464	0.845974
3673	mmu-miR-302	1	3.37612	13.8116	32.7194	0.836823
811	mmu-miR-302	44.1039	7.43339	28.4124	14.948	0.7502
831	mmu-miR-302	12.1198	4.41784	29.2807	28.873	0.779496
842	mmu-miR-302b	34.9352	5.22843	14.9734	13.1756	0.669091
2567	mmu-miR-302b	29.0543	4.22578	10.3612	14.0107	0.691938
2557	mmu-miR-302b	22.2938	4.37124	4.53718	18.2855	0.729669
2547	mmu-miR-302b	22.1397	4.57242	11.7773	17.7912	0.839276
852	mmu-miR-302b	21.1928	7.95613	19.1725	16.0891	0.969061
862	mmu-miR-302b	2.58015	2.49412	1	20.0837	0.963454
3704	mmu-miR-302b	1	1.77983	22.3757	40.053	0.756502
873	mmu-miR-302b*	30.8953	5.84216	4.19836	14.4251	0.578584
2598	mmu-miR-302b*	22.7379	5.52598	30.1485	20.8997	0.889778
883	mmu-miR-302b*	22.923	3.30466	18.9641	20.5994	0.941809
2588	mmu-miR-302b*	18.3626	5.19778	19.5936	17.9609	0.979695
2578	mmu-miR-302b*	6.35204	5.43276	12.7369	18.7962	0.901109
893	mmu-miR-302b*	7.8632	4.92048	5.64657	18.563	0.966806
3735	mmu-miR-302b*	1	2.54678	4.95264	32.5105	0.948636
904	mmu-miR-302c	30.9	8.12336	10.8682	8.26841	0.6497
2629	mmu-miR-302c	19.9551	6.24935	17.7964	19.6836	0.968611
914	mmu-miR-302c	16.3617	9.17205	15.8049	15.6022	0.99228
2619	mmu-miR-302c	8.84109	6.12795	4.79197	20.8484	0.94143
924	mmu-miR-302c	5.68128	3.34316	6.15689	22.0213	0.991977
2609	mmu-miR-302c	1.83859	3.24431	8.49333	17.6998	0.893837
3766	mmu-miR-302c	1	1.04675	1	87.8706	0.997038
935	mmu-miR-302c*	40.5109	4.14032	15.458	13.7624	0.593008
945	mmu-miR-302c*	21.8896	5.82499	9.26591	9.62683	0.773387
2660	mmu-miR-302c*	23.4025	6.11845	13.9081	11.0462	0.833993
2650	mmu-miR-302c*	19.7324	6.58714	15.8782	16.8907	0.940257
955	mmu-miR-302c*	9.53661	6.60791	21.57	14.079	0.800743
2640	mmu-miR-302c*	7.62643	4.76602	6.97043	21.7388	0.991501
3797	mmu-miR-302c*	1	1.60004	55.6841	49.1896	0.494129
966	mmu-miR-302d	28.8399	8.17541	8.75189	18.0401	0.701309
976	mmu-miR-302d	14.6492	6.4627	26.5571	17.3518	0.813974
2691	mmu-miR-302d	8.48167	2.22319	1	34.7207	0.901596
2681	mmu-miR-302d	17.2284	6.81159	12.4507	18.2019	0.927613
2671	mmu-miR-302d	6.52263	4.63363	6.43106	11.5331	0.99945
986	mmu-miR-302d	4.93316	4.24988	3.95897	17.3208	0.985603
3828	mmu-miR-302d	1	1.26443	53.9982	56.5406	0.542863
3859	mmu-miR-30a-3p	107.787	16.5912	207.637	49.2617	0.236049
1017	mmu-miR-30a-3p	118.292	13.746	189.178	27.2089	0.258939
1007	mmu-miR-30a-3p	124.705	12.5155	174.579	40.1331	0.501902
2702	mmu-miR-30a-3p	114.834	24.9689	151.085	31.2862	0.615677
2712	mmu-miR-30a-3p	119.293	19.7458	150.449	34.1913	0.66364
2722	mmu-miR-30a-3p	153.316	17.2327	178.635	34.4295	0.719937
997	mmu-miR-30a-3p	151.83	20.5465	152.896	27.1556	0.986111
2733	mmu-miR-30a-5p	2017.87	55.2765	2352.39	103.457	0.0253358
2753	mmu-miR-30a-5p	2394.34	113.545	2903.36	214.954	0.0644466
2743	mmu-miR-30a-5p	2264.01	128.379	2665.12	139.14	0.070204
1028	mmu-miR-30a-5p	2185.34	148.777	2596.69	171.137	0.112139
1038	mmu-miR-30a-5p	2133.73	131.796	2505.11	155.831	0.115989
2764	mmu-miR-30b	5742.52	189.34	5035.48	193.87	0.0198468
2784	mmu-miR-30b	6782.98	179.565	6143.74	227.686	0.0475174
2774	mmu-miR-30b	6384.33	252.078	5777.7	265.665	0.128387
1079	mmu-miR-30b	6144.79	203.059	6606.75	251.182	0.193165
1069	mmu-miR-30b	6200.53	194.226	5860.65	188.298	0.262393
1059	mmu-miR-30b	6120.48	251.324	5746.01	218.722	0.306289
3921	mmu-miR-30b	6700.57	186.31	6999.29	230.908	0.363302
1100	mmu-miR-30c	7058.51	198.574	6571.4	181.276	0.106182
1110	mmu-miR-30c	7144.41	192.318	7497.8	176.651	0.228072
3952	mmu-miR-30c	7352.92	202.757	7470.59	275.842	0.752486
1141	mmu-miR-30d	2999.2	114.854	3476.06	195.647	0.0656616
2826	mmu-miR-30d	2954.55	127.104	2734.08	107.815	0.268641
1131	mmu-miR-30d	2823.34	137.197	3017.82	139.545	0.393065
2846	mmu-miR-30d	3457.9	151.566	3402.66	172.627	0.834152
2836	mmu-miR-30d	3141.4	139.267	3186.76	168.185	0.855373
1121	mmu-miR-30d	2919.29	93.8197	2943.1	221.216	0.929352
1152	mmu-miR-30e	55.7079	7.41227	21.6315	10.54	0.452406
2877	mmu-miR-30e	49.6967	5.97529	37.1954	10.1985	0.778358
2857	mmu-miR-30e	25.3862	6.75226	39.3304	16.9643	0.782008
3466	mmu-miR-30e	28.8766	10.5885	37.9122	26.8916	0.881718
1162	mmu-miR-30e	26.9793	11.4407	24.058	13.6051	0.954634
1172	mmu-miR-30e	37.5606	7.5085	40.0385	17.439	0.960449
2867	mmu-miR-30e	41.6028	8.74053	43.6204	16.2209	0.967246
1183	mmu-miR-30e*	33.6775	10.0441	15.0959	13.642	0.707382
2898	mmu-miR-30e*	29.3691	4.4162	14.7352	13.5917	0.754905
2908	mmu-miR-30e*	36.0102	6.10227	20.4161	18.7828	0.765876
1203	mmu-miR-30e*	20.4212	7.25552	26.7233	16.5561	0.899535
2888	mmu-miR-30e*	24.0131	5.38025	28.548	20.7074	0.931722
1193	mmu-miR-30e*	20.4381	5.38741	18.0785	14.0458	0.961399
3497	mmu-miR-30e*	20.9434	5.93006	18.6359	24.2413	0.968979
2929	mmu-miR-31	124.24	14.1226	194.387	23.6816	0.241465
3528	mmu-miR-31	103.061	24.6837	186.275	34.2892	0.26428
1224	mmu-miR-31	105.119	15.0561	173.208	27.1901	0.282715
2939	mmu-miR-31	127.059	25.0709	197.795	30.0177	0.321805
2919	mmu-miR-31	110.137	13.7926	165.663	29.9468	0.394778
1234	mmu-miR-31	120.347	17.6192	173.359	33.0716	0.447116
1214	mmu-miR-31	149.595	17.6726	148.91	25.0259	0.992413
1245	mmu-miR-32	45.4809	5.78523	12.6372	11.1058	0.465363
2970	mmu-miR-32	45.0349	7.68784	27.0545	12.7194	0.704522
2960	mmu-miR-32	37.4301	6.70859	27.5686	12.8169	0.83434
1255	mmu-miR-32	28.5594	5.00636	22.7984	16.4567	0.90858
2950	mmu-miR-32	22.4781	3.66915	17.6732	11.8602	0.91566
3559	mmu-miR-32	16.0153	7.55271	15.3387	19.6687	0.990981
1265	mmu-miR-32	24.8946	6.95433	24.7498	20.5701	0.998944
3001	mmu-miR-320	3305.63	145.363	2823.46	135.111	0.0368497
1286	mmu-miR-320	3197.45	180.131	2756.5	112.728	0.0719676
1276	mmu-miR-320	3254.7	146.312	2814.24	156.937	0.0747007
1296	mmu-miR-320	2915.06	103.756	2824.67	113.656	0.628438
3590	mmu-miR-320	3074.05	133.458	2949.04	209.873	0.657486
16	mmu-miR-322	24.0195	19.6046	166.892	32.0082	0.0408756
1711	mmu-miR-322	155.705	18.2474	101.976	19.4259	0.36347
3416	mmu-miR-322	63.8896	14.6051	122.512	33.7896	0.396117
6	mmu-miR-322	72.1314	12.6869	127.292	30.3482	0.397335
1731	mmu-miR-322	81.3697	15.8855	118.528	24.4033	0.544816
1721	mmu-miR-322	93.2676	9.78746	115.008	16.6069	0.672878
26	mmu-miR-322	31.0805	20.8336	190.397	42.8953	0.0464734
1742	mmu-miR-323	114.061	6.56678	34.234	9.56037	0.0697299
1752	mmu-miR-323	62.5304	10.7291	52.3214	20.5265	0.855234
37	mmu-miR-323	49.4206	8.52376	58.9037	18.4541	0.856162
1762	mmu-miR-323	51.4584	12.5637	54.5919	26.5356	0.958446
47	mmu-miR-323	9.32948	9.53134	92.6641	22.8871	0.1446
3447	mmu-miR-323	23.3551	7.25979	25.7912	12.2606	0.957257
57	mmu-miR-323	1.3333	5.96784	97.0597	33.801	0.150893
88	mmu-miR-324-3p	3.19228	5.41795	107.7	21.9924	0.0573874
3478	mmu-miR-324-3p	15.9846	8.79458	76.2272	28.4273	0.331635
1773	mmu-miR-324-3p	116.41	17.3376	70.7525	14.0733	0.404773
68	mmu-miR-324-3p	58.2928	13.5436	90.7483	22.5188	0.57915
1793	mmu-miR-324-3p	41.7057	12.0487	73.3727	22.9073	0.58586
1783	mmu-miR-324-3p	64.7336	6.59687	87.9296	24.1862	0.685409
78	mmu-miR-324-3p	2.6596	5.30062	151.701	23.1762	0.00792285
109	mmu-miR-324-5p	52.4615	13.7735	183.635	25.7828	0.0331469
119	mmu-miR-324-5p	48.1561	8.2777	192.749	45.1214	0.0644557
3509	mmu-miR-324-5p	44.2622	16.8965	133.007	25.5577	0.15868
1804	mmu-miR-324-5p	171.866	16.8459	104.655	25.3619	0.285356
1824	mmu-miR-324-5p	81.5393	20.078	141.084	41.2183	0.445768
99	mmu-miR-324-5p	130.73	24.6849	146.723	17.5716	0.797573
1814	mmu-miR-324-5p	123.629	19.3806	137.176	33.2837	0.847403
140	mmu-miR-325	19.9154	9.92532	80.0426	26.2395	0.31914
1835	mmu-miR-325	84.7782	9.11122	34.0646	17.7371	0.333105
150	mmu-miR-325	7.98032	9.50602	70.0991	31.1492	0.338187
1855	mmu-miR-325	22.6151	6.03195	28.3222	18.6124	0.911446
130	mmu-miR-325	72.7105	17.555	69.5047	17.0784	0.956128
1845	mmu-miR-325	44.6689	10.0248	46.1887	17.9037	0.976002
3540	mmu-miR-325	7.17684	6.03057	30.4589	25.1602	0.688416
1866	mmu-miR-326	60.5937	5.23956	16.5813	17.0214	0.381294
1876	mmu-miR-326	23.4431	4.96932	12.0226	12.8206	0.805526
1886	mmu-miR-326	10.0764	4.75373	17.197	16.0344	0.883642
161	mmu-miR-326	35.9186	8.66413	30.9607	11.6661	0.916911
171	mmu-miR-326	1	2.36056	157.827	101.999	0.239765
181	mmu-miR-326	1	2.34864	97.7092	61.7032	0.298639
3571	mmu-miR-326	1	1.90971	36.8299	51.9343	0.661413
202	mmu-miR-328	55.1814	14.503	205.118	34.5193	0.0316612
212	mmu-miR-328	41.4251	15.6103	214.761	49.4537	0.0394992
3602	mmu-miR-328	24.9245	11.7432	176.414	43.2322	0.0495167
1917	mmu-miR-328	78.1083	16.2753	189.322	49.9353	0.189781
1907	mmu-miR-328	99.909	13.0555	156.997	19.9968	0.309631
192	mmu-miR-328	131.392	12.6661	186.019	36.8033	0.442808
1897	mmu-miR-328	155.371	13.85	128.792	14.8993	0.615132
1948	mmu-miR-329	10316.2	274.634	9242.05	335.579	0.0212436
3633	mmu-miR-329	9040.32	220.094	8482.11	261.634	0.136205
233	mmu-miR-329	9740.76	308.491	9966.97	276.443	0.611548
254	mmu-miR-33	53.8618	9.22563	21.7699	16.4485	0.53202
1959	mmu-miR-33	35.8791	4.66138	12.6504	20.2015	0.662858
1969	mmu-miR-33	16.6706	6.86276	16.9021	14.001	0.99507
274	mmu-miR-33	1	3.3651	43.9753	31.587	0.493612
1979	mmu-miR-33	3.41046	3.22638	1	17.9645	0.962322
3664	mmu-miR-33	1	1.1631	1	94.2152	0.994183
264	mmu-miR-33	3.4315	5.63369	38.4476	14.3036	0.462595
295	mmu-miR-330	90.2719	23.3086	233.844	34.9106	0.0533438
305	mmu-miR-330	79.9092	15.1015	198.546	29.2969	0.069225
3695	mmu-miR-330	54.5762	21.7443	179.567	35.2271	0.0899925
2010	mmu-miR-330	82.8659	19.2498	159.45	28.5213	0.250987
2000	mmu-miR-330	98.235	18.5036	152.319	29.1588	0.418189
285	mmu-miR-330	179.239	20.328	163.434	18.5179	0.792863
1990	mmu-miR-330	129.324	18.0731	138.873	28.3794	0.883946
336	mmu-miR-331	32.0944	9.4873	129.569	21.2756	0.0797697
326	mmu-miR-331	42.0761	9.97108	113.851	18.1781	0.176174
3726	mmu-miR-331	18.9926	13.4104	97.64	36.4243	0.268731
2041	mmu-miR-331	35.5361	18.6548	102.787	32.9193	0.33753
316	mmu-miR-331	122.509	11.3515	89.3089	22.8248	0.567122
2031	mmu-miR-331	56.0614	16.7524	86.7805	25.9297	0.626255
2021	mmu-miR-331	65.7404	13.1589	77.5409	17.9416	0.827936
3757	mmu-miR-335	17.0963	10.7054	77.2666	32.8868	0.368205
357	mmu-miR-335	41.2936	14.277	95.6834	29.3016	0.401804
367	mmu-miR-335	37.2147	12.8638	84.6597	29.6608	0.462637
347	mmu-miR-335	108.588	9.94243	70.4778	21.9657	0.500804
2062	mmu-miR-335	53.499	9.40055	42.3343	16.7282	0.829661
2072	mmu-miR-335	38.2756	10.0492	38.6715	20.1459	0.993166
2052	mmu-miR-335	70.6545	8.63661	28.6987	22.8161	0.460772
378	mmu-miR-337	281.329	21.3948	200.419	21.9978	0.200012
2083	mmu-miR-337	259.823	29.1024	162.49	34.8428	0.211294
3788	mmu-miR-337	138.243	38.9395	210.852	43.9992	0.424844
2093	mmu-miR-337	219.964	26.8841	164.949	26.6686	0.434347
398	mmu-miR-337	151.67	12.9031	205.864	53.4791	0.534305
2103	mmu-miR-337	204.388	40.474	179.195	40.977	0.780534
388	mmu-miR-337	221.163	30.047	235.763	42.304	0.861388
419	mmu-miR-338	281.761	43.2022	529.967	93.0254	0.0656824
2134	mmu-miR-338	200.75	31.6115	400.522	71.5522	0.0706843
2124	mmu-miR-338	183.367	28.7727	305.615	56.1396	0.199881
2114	mmu-miR-338	179.629	22.8623	247.652	34.4964	0.355759
409	mmu-miR-338	311.257	45.5722	382.116	44.8705	0.461194
440	mmu-miR-339	69.5435	14.4942	32.455	15.456	0.489592
450	mmu-miR-339	16.9855	7.38899	45.9331	17.6421	0.573208
460	mmu-miR-339	7.67029	6.2685	35.3557	17.587	0.586694
2155	mmu-miR-339	31.3106	6.5996	14.8449	15.0004	0.736676
2165	mmu-miR-339	21.9796	4.83569	21.0956	19.5624	0.987655
3850	mmu-miR-339	1	2.08864	28.7619	73.9847	0.785874
2145	mmu-miR-339	44.846	5.01304	6.1615	14.5853	0.419179
2176	mmu-miR-340	38.2783	5.85409	1	17.9702	0.464402
2186	mmu-miR-340	30.8882	9.10466	14.4954	11.2773	0.72758
2196	mmu-miR-340	16.3196	4.64678	10.4301	14.9219	0.903442
481	mmu-miR-340	17.0628	8.53564	44.3593	23.5575	0.633664
491	mmu-miR-340	7.3926	3.75215	30.3486	17.582	0.647541
3881	mmu-miR-340	1	1.33064	8.11707	82.4619	0.942586
471	mmu-miR-340	77.6424	8.98522	33.2983	14.9471	0.374177
2258	mmu-miR-342	1589.89	139.184	1127.98	76.3939	0.0157338
3943	mmu-miR-342	1326.72	75.4734	999.081	93.3213	0.0316809
2248	mmu-miR-342	1582.69	127.271	1162.97	120.568	0.0434369
553	mmu-miR-342	1434.79	86.2642	1147.94	90.8063	0.0690129
564	mmu-miR-344	92.022	7.95578	48.4022	13.5356	0.365035
574	mmu-miR-344	23.6513	8.9016	64.1194	22.4006	0.472906
2269	mmu-miR-344	61.9789	15.5364	31.4101	15.2716	0.573453
584	mmu-miR-344	16.6769	7.17962	32.7479	14.5368	0.739846
3426	mmu-miR-344	26.5447	6.27692	38.8272	15.7917	0.802506
2289	mmu-miR-344	34.1944	8.70952	49.3118	31.2244	0.814481
2279	mmu-miR-344	54.032	13.7444	42.2873	19.9921	0.8368
595	mmu-miR-345	176.11	14.0127	99.9594	25.6681	0.217088
2300	mmu-miR-345	133.095	17.5563	70.7456	26.9819	0.334944
2310	mmu-miR-345	105.535	12.7334	67.0565	29.0544	0.54925
2320	mmu-miR-345	91.6238	10.6904	64.0887	14.2746	0.584401
615	mmu-miR-345	62.007	7.23402	81.1527	22.6205	0.732023
605	mmu-miR-345	85.54	17.4482	102.327	29.5264	0.800184
3457	mmu-miR-345	72.2065	13.4581	67.2744	20.5007	0.93201
636	mmu-miR-346	83.4393	14.874	255.996	44.407	0.0292804
3488	mmu-miR-346	143.626	32.2765	220.918	23.8978	0.286064
646	mmu-miR-346	124.586	22.2816	171.936	30.8055	0.50037
626	mmu-miR-346	207.732	13.7284	165.249	27.4943	0.501735
2331	mmu-miR-346	199.975	20.6684	172.149	38.2955	0.714917
2351	mmu-miR-346	180.556	20.4499	166.851	34.4697	0.851053
2341	mmu-miR-346	184.048	20.273	187.123	36.7045	0.965918
2362	mmu-miR-34a	794.638	66.4748	1040.57	81.2049	0.0731003
657	mmu-miR-34a	832.241	57.8928	1020.71	60.6474	0.104609
2393	mmu-miR-34b	40.989	6.05966	4.77322	14.8744	0.455535
688	mmu-miR-34b	40.044	5.33641	10.9105	11.5524	0.519251
2403	mmu-miR-34b	27.2257	6.6247	18.2583	11.6716	0.845843
3550	mmu-miR-34b	8.79746	5.11172	14.1737	19.102	0.916827
698	mmu-miR-34b	1	5.1353	37.6036	20.6563	0.48771
708	mmu-miR-34b	1	4.04938	7.02815	25.2653	0.907725
2413	mmu-miR-34b	15.3213	4.96872	1.90084	18.7315	0.796471
2424	mmu-miR-34c	37.548	9.63839	7.10402	14.9441	0.544838
719	mmu-miR-34c	48.7516	5.84525	21.8748	11.5362	0.55402
2434	mmu-miR-34c	29.6253	10.0115	13.433	18.0418	0.761078
3581	mmu-miR-34c	2.63284	5.61314	10.8078	18.822	0.87407
729	mmu-miR-34c	1	2.75003	82.924	41.7015	0.263016
739	mmu-miR-34c	1	2.39899	41.1127	59.7316	0.654563
2444	mmu-miR-34c	10.8464	2.81155	1	29.0794	0.862342
750	mmu-miR-350	152.354	23.712	76.9961	17.9604	0.225679
3612	mmu-miR-350	61.1952	18.1179	126.618	26.7363	0.311137
760	mmu-miR-350	68.6015	10.6033	106.776	20.7054	0.491847
770	mmu-miR-350	65.2381	23.9407	98.7822	27.1202	0.623688
2475	mmu-miR-350	99.7761	11.3908	115.846	32.5972	0.80916
2465	mmu-miR-350	104.263	14.4313	95.7258	19.1375	0.880646
2455	mmu-miR-350	135.359	68.9695	79.6875	59.0629	0.652296
781	mmu-miR-351	276.305	18.8831	195.265	25.0128	0.203949
801	mmu-miR-351	119.547	18.9363	194.549	28.1755	0.257602
3643	mmu-miR-351	146.823	25.6653	232.644	37.208	0.268073
791	mmu-miR-351	145.929	19.0701	194.571	36.7846	0.509055
2506	mmu-miR-351	207.397	33.4912	224.419	40.193	0.839665
2486	mmu-miR-351	202.643	26.8861	191.145	48.2466	0.896669
2496	mmu-miR-351	226.807	26.0941	223.647	37.0953	0.968655
812	mmu-miR-361	2646.06	191.633	2004.37	151.741	0.020519
822	mmu-miR-361	2507.73	126.629	2096.22	113.763	0.0423894
2527	mmu-miR-361	2537.82	92.5407	2209.03	126.062	0.08178
3674	mmu-miR-361	2621.63	136.155	2298.57	145.141	0.163076
2537	mmu-miR-361	2586.75	97.9327	2265.56	173.896	0.166561
832	mmu-miR-361	2529.17	139.716	2322.65	143.316	0.3752
843	mmu-miR-362	72.833	10.5239	32.3796	19.8532	0.461651
2548	mmu-miR-362	51.74	7.63023	24.6804	13.7491	0.57471
853	mmu-miR-362	13.2445	6.44226	42.2218	18.8583	0.578695
2568	mmu-miR-362	35.0564	5.72175	41.2229	20.8243	0.907977
2558	mmu-miR-362	38.7695	9.45853	35.8876	16.1083	0.95607
863	mmu-miR-362	8.59461	8.20758	35.3	24.4757	0.645357
3705	mmu-miR-362	4.77886	6.98243	60.4349	25.3133	0.341889
874	mmu-miR-363	67.0843	6.993	14.6534	15.9498	0.293027
2589	mmu-miR-363	17.3794	6.46033	7.13163	12.1836	0.825414
2579	mmu-miR-363	18.2998	4.24381	9.20693	14.6787	0.849763
2599	mmu-miR-363	21.7072	5.20086	18.784	19.3383	0.956598
884	mmu-miR-363	8.34459	7.74689	24.7885	21.2893	0.76408
894	mmu-miR-363	1.78041	3.67927	20.3548	23.2186	0.738618
3736	mmu-miR-363	1	2.15096	64.0719	46.2843	0.414905
905	mmu-miR-365	67.3415	10.5884	12.8886	10.3381	0.249007
2610	mmu-miR-365	25.2263	3.17259	12.7749	8.09162	0.762813
2620	mmu-miR-365	22.7268	7.01596	10.8582	12.3549	0.799971
2630	mmu-miR-365	25.2049	5.20952	13.8838	16.2782	0.820057
915	mmu-miR-365	17.4725	8.28268	17.9005	15.8029	0.992121
3767	mmu-miR-365	1.71716	3.46661	40.7728	21.1285	0.466997
925	mmu-miR-365	4.14283	4.9087	10.3747	17.1966	0.900263
936	mmu-miR-367	51.6592	6.67529	7.25239	10.8161	0.325399
2661	mmu-miR-367	22.535	4.73636	12.3205	13.4555	0.827728
2641	mmu-miR-367	21.7011	6.62955	11.3049	16.7751	0.837701
2651	mmu-miR-367	18.2204	7.81375	15.5028	14.4187	0.956653
946	mmu-miR-367	11.5098	4.63742	11.5427	14.2938	0.998367
956	mmu-miR-367	3.29736	5.29284	17.9733	21.258	0.785869
3798	mmu-miR-367	1	4.21495	28.6606	21.2048	0.600902
967	mmu-miR-369-3p	61.1998	9.07169	11.9714	15.273	0.326925
2692	mmu-miR-369-3p	14.5674	4.8153	5.0365	16.1274	0.847502
2672	mmu-miR-369-3p	19.2612	4.17307	12.6642	14.1184	0.889692
2682	mmu-miR-369-3p	16.3734	6.80525	23.0426	28.1222	0.912313
977	mmu-miR-369-3p	11.1045	7.2949	19.7589	12.7491	0.853065
3829	mmu-miR-369-3p	2.03412	6.21206	34.0052	39.7138	0.658598
987	mmu-miR-369-3p	4.98452	3.86778	9.14504	22.591	0.938953
998	mmu-miR-369-5p	52.3368	4.26266	2.65963	15.1453	0.302506
2703	mmu-miR-369-5p	36.0731	4.73338	14.5483	14.7453	0.653935
2713	mmu-miR-369-5p	34.002	5.58553	15.4061	13.8853	0.695515
1008	mmu-miR-369-5p	9.43241	5.04515	14.4968	17.7318	0.919543
1018	mmu-miR-369-5p	6.24994	3.95366	14.9609	16.9906	0.860156
3860	mmu-miR-369-5p	1	1.16144	91.6803	52.6037	0.280169
2723	mmu-miR-369-5p	14.3055	3.40564	1	24.2134	0.803401
1029	mmu-miR-370	77.8543	8.17029	30.1929	20.6521	0.383381
2734	mmu-miR-370	47.5163	7.49466	32.6211	10.5648	0.743519
2744	mmu-miR-370	41.4463	7.02892	33.9906	18.9236	0.888289
2754	mmu-miR-370	31.5645	8.3116	38.4113	16.1394	0.89116
1039	mmu-miR-370	13.8025	9.23712	38.6302	25.4714	0.675376
1049	mmu-miR-370	14.8184	8.03957	27.6275	15.671	0.79675
3891	mmu-miR-370	1.46078	5.14291	44.3925	27.665	0.477264
2765	mmu-miR-374-3p	25.1648	4.31093	4.64803	15.806	0.674952
2785	mmu-miR-374-3p	20.7897	3.71016	9.20945	13.5949	0.804276
2775	mmu-miR-374-3p	19.7048	3.44005	8.75511	16.1423	0.82383
1070	mmu-miR-374-3p	6.47177	6.66636	8.25872	11.2173	0.967546
1080	mmu-miR-374-3p	2.95578	2.98385	1	14.9893	0.956468
3922	mmu-miR-374-3p	1	1.69331	79.4747	46.0629	0.310557
1060	mmu-miR-374-3p	37.4669	5.13406	1.25928	13.45	0.43973
2796	mmu-miR-374-5p	43.9936	8.87408	25.3123	17.5285	0.720572
2816	mmu-miR-374-5p	35.5798	7.79119	18.8347	15.4489	0.73712
2806	mmu-miR-374-5p	37.666	6.8251	23.007	17.4273	0.775247
1101	mmu-miR-374-5p	10.3603	7.3054	11.6202	14.0235	0.978065
1111	mmu-miR-374-5p	10.5804	10.3135	9.79969	10.9707	0.987951
1091	mmu-miR-374-5p	67.5033	7.40214	7.81792	12.9562	0.207537
3953	mmu-miR-374-5p	1	1.29652	96.8707	46.4253	0.218603
1122	mmu-miR-375	61.4914	8.16969	14.1163	15.5775	0.343811
2827	mmu-miR-375	46.0473	6.16364	26.5101	17.4016	0.701792
2847	mmu-miR-375	28.2578	5.03999	11.4914	14.2327	0.725019
2837	mmu-miR-375	37.1205	5.19972	32.5468	10.4098	0.918322
3436	mmu-miR-375	16.4652	7.38681	16.7754	21.6298	0.99444
1132	mmu-miR-375	12.5113	6.68291	18.3477	13.9438	0.901839
1142	mmu-miR-375	10.0817	5.82599	10.9325	14.7722	0.984854
1153	mmu-miR-376a	86.6759	14.4093	41.0827	19.4094	0.420936
1173	mmu-miR-376a	22.926	8.19274	70.6123	26.6514	0.427996
3467	mmu-miR-376a	28.6411	10.0869	80.6036	34.3558	0.445231
1163	mmu-miR-376a	23.628	6.93744	66.8746	24.1064	0.450916
2868	mmu-miR-376a	57.5703	7.97758	73.8941	20.8149	0.76424
2878	mmu-miR-376a	46.3644	10.9061	62.2448	20.0262	0.772494
2858	mmu-miR-376a	55.018	7.69058	66.5938	20.6132	0.830387
1184	mmu-miR-376a*	64.3162	5.30538	11.0127	7.76274	0.202561
2889	mmu-miR-376a*	28.2837	5.14863	9.08162	14.9766	0.691468
2909	mmu-miR-376a*	19.8912	6.7926	7.20645	6.7255	0.763352
2899	mmu-miR-376a*	32.1601	6.31787	22.0606	19.9298	0.850749
1194	mmu-miR-376a*	15.3907	2.98947	23.0656	13.8353	0.867943
1204	mmu-miR-376a*	10.1166	5.82407	15.9552	13.4229	0.900096
3498	mmu-miR-376a*	4.47853	2.50449	1	27.6775	0.942959
1225	mmu-miR-376b	160.044	16.2591	232.074	23.229	0.23512
3529	mmu-miR-376b	187.188	17.9182	254.953	39.4252	0.369902
1215	mmu-miR-376b	231.6	22.0731	163.533	40.907	0.388841
1235	mmu-miR-376b	175.773	20.7968	236.409	42.0923	0.44387
2940	mmu-miR-376b	174.921	24.6829	226.81	35.9044	0.493646
2930	mmu-miR-376b	207.866	41.9528	240.391	35.5183	0.708626
2920	mmu-miR-376b	194.537	27.0567	201.226	32.8904	0.927834
1246	mmu-miR-376b*	651.672	48.597	446.946	44.9002	0.0378863
2971	mmu-miR-376b*	651.523	77.4812	496.886	64.971	0.24728
2961	mmu-miR-376b*	617.153	44.8286	494.739	64.405	0.270058
2951	mmu-miR-376b*	536.621	72.2633	471.624	46.7696	0.584152
1256	mmu-miR-376b*	560.234	32.1181	496.746	104.61	0.655354
3560	mmu-miR-376b*	527.601	60.0122	481.961	84.0914	0.737629
1266	mmu-miR-376b*	521.613	66.1386	524.583	87.2994	0.98222
1277	mmu-miR-376c	39.9701	7.63311	13.8123	20.1166	0.628416
2982	mmu-miR-376c	26.4162	7.52208	18.4479	11.9157	0.864929
2992	mmu-miR-376c	31.5807	10.3177	24.8694	16.2754	0.897693
3002	mmu-miR-376c	25.8559	5.92069	22.2494	11.8128	0.938035
3591	mmu-miR-376c	15.3324	7.62514	13.7348	13.9611	0.974688
1297	mmu-miR-376c	2.5181	2.34026	27.7028	23.1898	0.650132
1287	mmu-miR-376c	7.40953	5.48129	32.8177	14.1115	0.591946
3448	mmu-miR-378	1	2.4672	88.207	71.2757	0.394252
1743	mmu-miR-378	48.0665	9.50748	34.5066	14.0688	0.784589
1753	mmu-miR-378	30.4658	8.59066	33.2313	16.3454	0.955549
1763	mmu-miR-378	19.4762	9.66831	42.9184	21.239	0.67297
58	mmu-miR-378	1	1.90447	187.978	76.2593	0.0834144
38	mmu-miR-378	1	3.27489	167.153	64.6368	0.084935
48	mmu-miR-378	1	1.93158	165.543	69.3605	0.10353
89	mmu-miR-379	1986.68	92.8873	1703.01	120.543	0.124626
1805	mmu-miR-380-3p	52.6576	8.88575	17.7963	12.6274	0.466856
1815	mmu-miR-380-3p	44.0807	8.94141	26.0298	16.1256	0.723469
1825	mmu-miR-380-3p	20.291	8.15637	23.4829	15.1016	0.947555
100	mmu-miR-380-3p	36.5517	8.30445	34.8877	17.4596	0.975412
120	mmu-miR-380-3p	11.3377	9.79794	50.0055	25.1127	0.513763
3510	mmu-miR-380-3p	1	5.49381	16.5914	20.757	0.766422
110	mmu-miR-380-3p	11.3989	5.35615	54.7908	16.43	0.38154
141	mmu-miR-380-5p	24.6557	8.02851	93.2084	25.8418	0.248255
1836	mmu-miR-380-5p	64.7751	17.3604	28.7254	14.4843	0.512992
131	mmu-miR-380-5p	52.5063	10.4303	68.7378	26.0463	0.78723
1846	mmu-miR-380-5p	43.9155	13.0373	34.6465	12.7567	0.855784
1856	mmu-miR-380-5p	35.3844	7.39084	38.2099	12.1364	0.950567
3541	mmu-miR-380-5p	7.43888	5.65896	31.5486	22.1263	0.66142
151	mmu-miR-380-5p	14.8951	8.39081	101.138	30.0104	0.174287
162	mmu-miR-381	32.4672	9.63447	50.156	16.7478	0.731247
1867	mmu-miR-381	44.277	12.6286	29.5614	14.5194	0.776649
1877	mmu-miR-381	40.7268	13.7582	32.445	15.8568	0.877764
1887	mmu-miR-381	27.9773	7.08953	35.6074	16.5414	0.878551
182	mmu-miR-381	4.80818	4.40488	54.4615	30.1092	0.428448
3572	mmu-miR-381	5.87117	6.10911	26.6095	25.3234	0.721644
172	mmu-miR-381	6.56469	7.32856	64.5567	25.6832	0.325731
1949	mmu-miR-383	303.314	26.3508	512.597	53.4298	0.0227728
224	mmu-miR-383	398.17	23.8794	563.36	39.45	0.0352259
1929	mmu-miR-383	267.76	44.2465	433.092	43.4443	0.0796208
1939	mmu-miR-383	300.41	35.493	448.181	59.6199	0.146116
1960	mmu-miR-384	11.7563	4.86614	6.60416	13.1734	0.912711
255	mmu-miR-384	16.1246	6.3038	21.2292	15.949	0.916845
1980	mmu-miR-384	4.05621	4.42483	4.91594	20.4119	0.986043
1970	mmu-miR-384	3.48556	3.44335	1	27.7732	0.961691
265	mmu-miR-384	1	1.42873	72.1473	55.9974	0.413642
275	mmu-miR-384	1	2.09988	12.1224	46.2604	0.876509
3665	mmu-miR-384	1	0.906761	1	98.8189	0.997195
286	mmu-miR-409	160.602	23.3478	107.32	19.7356	0.398106
1991	mmu-miR-409	112.337	22.0846	68.8322	14.7085	0.461089
2001	mmu-miR-409	119.474	16.6316	84.9784	22.8271	0.570288
296	mmu-miR-409	100.633	17.4969	131.74	23.3519	0.612412
3696	mmu-miR-409	78.4017	17.939	105.318	24.8912	0.668532
306	mmu-miR-409	139.817	25.6491	152.668	53.1185	0.887072
2011	mmu-miR-409	106.682	26.5654	101.846	28.209	0.946877
337	mmu-miR-410	155.087	20.4918	238.816	51.6657	0.340483
3727	mmu-miR-410	135.941	27.5434	184.825	29.0099	0.498607
327	mmu-miR-410	173.578	19.7856	231.316	59.3288	0.54212
2042	mmu-miR-410	187.412	29.9198	221.826	41.8002	0.680279
317	mmu-miR-410	237.211	25.3535	218.087	50.2548	0.830301
2032	mmu-miR-410	182.618	29.9195	196.581	18.8137	0.835602
2022	mmu-miR-410	186.462	28.4735	193.877	42.2634	0.928026
2053	mmu-miR-411	27.7778	6.21815	3.45514	15.9587	0.624198
2063	mmu-miR-411	22.5705	4.9235	5.1586	16.5036	0.726599
2073	mmu-miR-411	14.1812	6.21913	2.99104	16.9542	0.825491
348	mmu-miR-411	25.8511	5.23533	21.8799	12.4419	0.932104
358	mmu-miR-411	5.36263	5.07089	32.0309	19.4016	0.610096
368	mmu-miR-411	3.95223	5.41547	21.1813	17.7379	0.734121
3758	mmu-miR-411	2.17656	4.1798	15.4292	22.7944	0.810414
2084	mmu-miR-412	28.41	8.34178	4.88063	14.1803	0.6309
2094	mmu-miR-412	32.8495	9.01077	17.1623	10.3016	0.73449
379	mmu-miR-412	34.595	6.86098	26.6419	14.3175	0.87017
2104	mmu-miR-412	16.999	6.51408	9.43323	13.2929	0.873681
389	mmu-miR-412	4.81548	7.73214	50.6852	27.3882	0.450086
3789	mmu-miR-412	1	1.66754	45.7256	65.3282	0.638919
399	mmu-miR-412	3.39407	5.45041	28.1874	12.0553	0.585816
430	mmu-miR-422b	393.206	39.1059	569.591	59.2691	0.0877559
420	mmu-miR-422b	421.574	40.9863	544.77	70.9758	0.280688
3820	mmu-miR-422b	359.475	55.9873	487.69	70.8856	0.295471
2115	mmu-miR-422b	444.114	39.9941	382.091	39.2436	0.483839
2135	mmu-miR-422b	419.933	51.6442	487.391	61.5029	0.548538
2125	mmu-miR-422b	411.516	41.7846	451.362	39.3826	0.656269
410	mmu-miR-422b	474.352	43.2559	496.427	34.9808	0.800913
2146	mmu-miR-423	36.0301	6.41189	14.2655	9.62954	0.621423
451	mmu-miR-423	14.8306	6.35906	32.2428	13.4443	0.711514
2156	mmu-miR-423	42.8636	10.7751	25.217	16.0249	0.733846
441	mmu-miR-423	53.4062	7.26109	37.3543	22.7877	0.776593
2166	mmu-miR-423	31.531	9.62576	22.529	10.8895	0.848905
3851	mmu-miR-423	4.11814	3.72436	23.1166	22.0882	0.72773
461	mmu-miR-423	8.51962	8.51863	56.4266	26.3106	0.42412
482	mmu-miR-424	13.6369	5.77984	74.9644	31.4395	0.339885
2187	mmu-miR-424	35.4381	5.58436	18.0626	12.2773	0.705848
472	mmu-miR-424	42.9943	7.71518	31.1951	15.7371	0.814164
2197	mmu-miR-424	22.8057	8.78999	13.5173	18.507	0.861611
492	mmu-miR-424	9.16179	7.20044	62.8296	18.6268	0.304672
2177	mmu-miR-424	38.8964	7.08816	10.7874	22.9082	0.618935
3882	mmu-miR-424	1	2.03199	81.3657	34.3701	0.222787
513	mmu-miR-425	19.6524	6.6604	63.6213	22.0739	0.426936
2218	mmu-miR-425	41.3833	7.67685	17.6772	13.3283	0.620628
2208	mmu-miR-425	30.7364	10.8347	9.05259	14.0549	0.666321
2228	mmu-miR-425	26.9971	9.04131	20.6713	15.2326	0.900588
523	mmu-miR-425	10.5266	9.8786	57.7272	29.3669	0.455529
3913	mmu-miR-425	1	1.42942	58.6403	69.8491	0.565384
503	mmu-miR-425	46.4287	9.21916	36.7334	25.4907	0.871605
2239	mmu-miR-429	33.2445	7.64275	10.6384	13.1854	0.635976
534	mmu-miR-429	31.9591	9.63416	12.1737	13.9995	0.689639
2249	mmu-miR-429	27.3011	6.20424	7.92098	17.2877	0.703562
554	mmu-miR-429	4.08235	6.93578	33.5692	32.6016	0.652662
544	mmu-miR-429	4.85007	6.25369	23.7452	23.6763	0.738683
3944	mmu-miR-429	1	2.04753	34.1663	50.8856	0.680738
2259	mmu-miR-429	9.46486	3.14341	1	24.2811	0.870036
565	mmu-miR-431	113.094	17.9741	43.7569	16.3893	0.221949
2280	mmu-miR-431	106.246	11.6367	49.6881	18.1149	0.294783
2270	mmu-miR-431	92.6582	16.1959	42.9938	16.2182	0.369889
3427	mmu-miR-431	87.2718	17.1112	47.8001	21.1078	0.508344
2290	mmu-miR-431	72.209	14.2301	50.8144	22.2603	0.716992
585	mmu-miR-431	56.1489	11.38	73.0493	27.6491	0.785081
575	mmu-miR-431	53.0103	13.4944	54.4011	13.9638	0.977501
616	mmu-miR-433-3p	1224.6	47.4378	945.845	81.4913	0.0278666
2342	mmu-miR-433-5p	35.9555	7.52521	7.54076	13.1771	0.551091
2332	mmu-miR-433-5p	21.1634	5.24095	2.2805	19.8019	0.721972
3489	mmu-miR-433-5p	23.051	7.813	16.4722	21.0408	0.905563
627	mmu-miR-433-5p	16.7452	6.06502	12.6075	16.5202	0.9351
2352	mmu-miR-433-5p	18.3211	6.46364	19.9767	18.3881	0.97346
637	mmu-miR-433-5p	3.1036	6.33284	42.5139	24.9316	0.49676
647	mmu-miR-433-5p	1.85917	6.40704	27.6436	17.6776	0.613493
658	mmu-miR-434-3p	1916.51	168.95	1539.44	123.524	0.119029
2373	mmu-miR-434-3p	1686.66	131.507	1388.01	91.1448	0.120902
2383	mmu-miR-434-3p	1847.7	106.807	1647.5	123.304	0.306485
3520	mmu-miR-434-3p	1916.17	109.515	1769.2	104.017	0.423759
668	mmu-miR-434-3p	1851.7	161.564	1649.05	165.836	0.443367
678	mmu-miR-434-3p	1715.66	73.099	1642.19	130.584	0.687506
709	mmu-miR-434-5p	39.3818	15.5704	136.012	41.3309	0.206345
699	mmu-miR-434-5p	54.01	18.1395	117.972	31.1874	0.349469
689	mmu-miR-434-5p	71.4152	13.6537	124.27	25.1073	0.385203
3551	mmu-miR-434-5p	62.7077	19.5391	105.082	17.8509	0.470657
2414	mmu-miR-434-5p	72.2842	16.3588	114.083	32.1884	0.540771
2404	mmu-miR-434-5p	101.927	16.1815	84.511	27.6981	0.78807
2394	mmu-miR-434-5p	83.2474	21.3909	86.9401	26.4794	0.954587
2435	mmu-miR-448	15.443	3.03378	1	22.0914	0.779771
2445	mmu-miR-448	9.45141	3.35134	1	30.9738	0.883857
720	mmu-miR-448	16.0594	7.72475	18.438	14.5298	0.960077
3582	mmu-miR-448	6.31442	3.85462	9.55306	16.0802	0.946137
730	mmu-miR-448	1	1.6063	42.2513	45.9456	0.58881
740	mmu-miR-448	1	1.70792	17.6081	53.1051	0.835814
2425	mmu-miR-448	29.2809	6.91496	6.65053	19.9752	0.673408
751	mmu-miR-449	40.8716	8.60386	11.6186	8.29602	0.51024
2456	mmu-miR-449	31.5148	6.69823	5.36454	13.2825	0.580959
2466	mmu-miR-449	40.5247	8.25427	22.8577	10.571	0.70066
2476	mmu-miR-449	19.2525	5.3637	15.6713	13.4249	0.940132
3613	mmu-miR-449	11.3296	5.51178	10.4074	25.0959	0.988411
761	mmu-miR-449	10.977	8.13038	19.0294	15.551	0.870813
771	mmu-miR-449	5.09638	3.93949	16.6201	21.4384	0.830511
782	mmu-miR-449b	39.005	10.2554	14.9668	19.4512	0.659395
2497	mmu-miR-449b	32.8929	6.89345	19.8412	11.9911	0.778661
2487	mmu-miR-449b	19.5234	4.7392	24.9047	15.6079	0.910931
2507	mmu-miR-449b	22.5433	9.17083	19.9552	21.9983	0.964359
802	mmu-miR-449b	7.35182	6.10501	13.2582	17.7357	0.906981
3644	mmu-miR-449b	6.97892	7.16494	12.2646	17.1359	0.91631
792	mmu-miR-449b	2.60447	4.41462	15.8522	20.574	0.803113
2528	mmu-miR-450	29.0249	6.34926	1.49476	13.861	0.564172
813	mmu-miR-450	35.553	6.84535	12.3805	18.0202	0.654725
2538	mmu-miR-450	23.9102	4.31806	7.0494	13.7142	0.71943
2518	mmu-miR-450	31.5569	9.89887	14.9121	11.9354	0.729182
823	mmu-miR-450	11.0117	9.41486	16.475	18.0497	0.916422
833	mmu-miR-450	5.59375	7.08609	18.3375	22.0843	0.817583
3675	mmu-miR-450	3.91767	5.14576	9.47142	32.456	0.931088
2559	mmu-miR-450b	38.1291	5.87447	7.64081	13.098	0.515068
844	mmu-miR-450b	33.0607	4.88954	4.04123	15.3048	0.550105
2549	mmu-miR-450b	31.1558	4.59772	14.4215	21.0491	0.757358
3706	mmu-miR-450b	6.22338	4.09568	6.78014	16.5942	0.989941
854	mmu-miR-450b	7.22686	5.03727	5.03091	12.4844	0.962876
864	mmu-miR-450b	1	1.61325	1	39.9596	0.997049
2569	mmu-miR-450b	14.8127	3.11818	2.23762	14.7419	0.792044
875	mmu-miR-450b*	33.5265	4.69212	1.53858	16.086	0.515946
2600	mmu-miR-450b*	13.0599	4.7475	4.2423	20.1248	0.86908
2590	mmu-miR-450b*	15.5415	3.86586	12.7019	12.8915	0.951686
885	mmu-miR-450b*	10.2772	6.0367	12.3609	18.1881	0.966677
3737	mmu-miR-450b*	5.42811	5.3667	13.8585	16.3526	0.863955
895	mmu-miR-450b*	7.94437	5.11579	9.03463	18.8161	0.982155
2580	mmu-miR-450b*	5.33601	1.50095	1	18.3924	0.9248
2611	mmu-miR-451	10942.8	305.94	10090.9	258.886	0.0493737
2621	mmu-miR-451	11657	161.327	12468.7	361.271	0.0577353
916	mmu-miR-451	10941.8	301.702	11273.1	283.999	0.457461
3768	mmu-miR-451	11465.2	235.213	11803.3	426.781	0.51438
906	mmu-miR-451	11456.4	336.244	11528.5	272.217	0.875595
937	mmu-miR-452	46.8718	12.3332	16.0584	16.0948	0.559364
2642	mmu-miR-452	18.0415	8.43447	10.929	15.0645	0.887155
2652	mmu-miR-452	28.9588	9.37318	21.8798	21.2711	0.899809
947	mmu-miR-452	16.8262	8.34649	22.7984	36.1213	0.930402
2662	mmu-miR-452	21.3434	6.70793	23.3558	16.4833	0.966931
3799	mmu-miR-452	3.66675	5.92308	40.3032	24.6431	0.524782
957	mmu-miR-452	5.25956	6.70316	18.8725	21.5951	0.803449
2693	mmu-miR-455-3p	325.152	38.5716	397.23	61.9024	0.492881
3830	mmu-miR-455-3p	321.905	26.6832	381.287	60.2849	0.544923
988	mmu-miR-455-3p	309.982	36.5731	343.82	60.5401	0.741763
2673	mmu-miR-455-3p	291.267	55.1761	321.824	42.6103	0.763679
2683	mmu-miR-455-3p	352.097	26.5891	372.643	41.9566	0.801236
978	mmu-miR-455-3p	347.699	43.7291	356.755	55.2338	0.928746
968	mmu-miR-455-3p	361.901	40.7108	352.96	71.9887	0.939153
2714	mmu-miR-455-5p	41.7479	6.97743	10.5369	13.9586	0.516318
999	mmu-miR-455-5p	41.2856	10.73	18.0574	17.9203	0.663786
2724	mmu-miR-455-5p	32.8514	6.34746	20.6808	17.014	0.81076
1009	mmu-miR-455-5p	19	7.65323	29.6033	21.3424	0.846219
2704	mmu-miR-455-5p	24.4378	6.81682	17.3838	17.426	0.891265
3861	mmu-miR-455-5p	4.62915	4.50035	29.8794	15.4766	0.601691
1019	mmu-miR-455-5p	6.96676	6.88883	9.82325	20.4365	0.956695
1030	mmu-miR-463	36.1808	8.04554	7.63275	14.3596	0.559805
2745	mmu-miR-463	31.1038	7.28654	8.7609	14.5871	0.647285
2735	mmu-miR-463	18.0335	5.48869	5.25	16.7807	0.799403
2755	mmu-miR-463	17.7012	6.81766	9.47803	12.2957	0.860524
1040	mmu-miR-463	14.9484	8.95601	16.665	11.5874	0.969802
1050	mmu-miR-463	4.5416	3.44727	9.00927	17.4486	0.927964
3892	mmu-miR-463	1	1.14656	43.5913	60.7575	0.63885
2776	mmu-miR-464	30.6736	6.40348	11.5896	11.8096	0.678016
2766	mmu-miR-464	27.5288	6.75573	14.3236	11.5218	0.773843
2786	mmu-miR-464	23.9245	7.78478	9.52352	18.2235	0.783678
1061	mmu-miR-464	12.9568	3.40847	1	18.3021	0.801721
1081	mmu-miR-464	6.73742	8.25634	7.95557	21.8329	0.98148
1071	mmu-miR-464	5.2564	3.75182	1	29.02	0.934282
3923	mmu-miR-464	1	1.47251	40.1766	67.5859	0.686822
1092	mmu-miR-465	40.8919	9.05698	7.29543	14.4175	0.497386
2807	mmu-miR-465	39.7264	5.05538	7.05363	15.4172	0.502338
2817	mmu-miR-465	28.8466	6.44778	15.0069	14.4895	0.775243
1102	mmu-miR-465	10.4234	6.2838	6.56027	16.848	0.939937
1112	mmu-miR-465	7.63935	4.87257	3.94261	16.9035	0.94211
3954	mmu-miR-465	1	1.72837	31.0443	45.5801	0.689622
2797	mmu-miR-465	8.55814	2.47275	1	22.6801	0.879063
1123	mmu-miR-466	32.6314	5.98696	7.03292	13.4557	0.587808
2838	mmu-miR-466	36.0447	10.2172	17.5055	13.1099	0.7062
2828	mmu-miR-466	17.6964	5.12836	1.87679	15.3794	0.745798
1133	mmu-miR-466	16.3498	6.23212	21.335	14.438	0.916394
3437	mmu-miR-466	11.6806	4.95663	7.82935	14.0563	0.936167
2848	mmu-miR-466	23.2439	6.3292	21.5457	18.0024	0.974757
1143	mmu-miR-466	4.66603	4.34106	14.8392	19.4425	0.844725
1154	mmu-miR-467*	38.7386	3.62405	8.51181	17.398	0.547627
2869	mmu-miR-467*	37.93	6.26828	13.6431	13.6489	0.60935
2859	mmu-miR-467*	18.2449	5.1538	7.34652	18.2937	0.833104
2879	mmu-miR-467*	31.0416	10.097	20.4456	15.2861	0.835519
1164	mmu-miR-467*	19.3807	6.15009	29.4197	25.5209	0.862993
1174	mmu-miR-467*	16.7142	5.80435	13.1594	20.6108	0.948392
3468	mmu-miR-467*	1.6298	4.56186	11.9875	22.7631	0.851153
1185	mmu-miR-467a	60.7499	8.91675	24.4181	13.7195	0.456888
2890	mmu-miR-467a	35.8223	5.83191	22.131	13.4584	0.772095
1195	mmu-miR-467a	31.489	9.20521	44.5373	18.0332	0.803146
2900	mmu-miR-467a	51.6823	8.15892	40.3392	13.2676	0.814082
1205	mmu-miR-467a	28.3767	8.62908	34.3874	16.1141	0.904485
3499	mmu-miR-467a	22.1685	8.57588	20.3244	16.3308	0.972138
2910	mmu-miR-467a	36.8371	8.40198	35.2462	14.1021	0.975073
1216	mmu-miR-467b	71.6672	11.0139	40.6954	20.0164	0.575869
1236	mmu-miR-467b	20.9071	5.9577	35.775	14.2092	0.754691
2931	mmu-miR-467b	52.3744	10.0029	40.0145	13.9449	0.804045
3530	mmu-miR-467b	19.8493	6.97202	29.2548	18.6125	0.856106
1226	mmu-miR-467b	33.2841	8.17545	40.9189	19.4013	0.885319
2941	mmu-miR-467b	36.6062	6.23601	32.1765	12.7666	0.92533
2921	mmu-miR-467b	33.2576	9.74685	32.3515	26.207	0.989099
1247	mmu-miR-468	61.992	11.5388	26.3494	19.251	0.51651
2962	mmu-miR-468	35.3442	7.02479	18.3167	12.876	0.718441
1257	mmu-miR-468	21.0265	5.16016	33.7722	20.1067	0.809402
2972	mmu-miR-468	26.9477	9.62463	17.5617	12.7403	0.847137
1267	mmu-miR-468	14.9319	7.3411	17.6862	17.1142	0.955857
2952	mmu-miR-468	22.4066	10.3918	21.5534	19.2137	0.988527
3561	mmu-miR-468	3.76599	4.10802	1	32.9671	0.956437
2993	mmu-miR-469	32.3545	8.14992	14.1354	13.0082	0.703701
2983	mmu-miR-469	16.2305	4.92694	2.8854	20.8317	0.805106
1288	mmu-miR-469	9.34235	4.61659	20.1154	20.4455	0.838892
3003	mmu-miR-469	27.7046	8.3692	17.2482	18.234	0.843028
1278	mmu-miR-469	22.4678	6.23729	16.8292	19.2627	0.915756
3592	mmu-miR-469	2.94675	5.23914	6.75077	21.0419	0.942832
1298	mmu-miR-469	1	1.17887	67.8637	49.5641	0.406911
1713	mmu-miR-470	47.3367	8.71151	17.2369	14.1786	0.540124
1723	mmu-miR-470	29.7302	5.71846	22.7411	11.3431	0.877877
1733	mmu-miR-470	17.7594	5.5413	23.0333	12.5924	0.907927
18	mmu-miR-470	2.96666	6.1899	37.9864	21.2053	0.519425
8	mmu-miR-470	1	5.88262	30.9029	26.4987	0.609998
28	mmu-miR-470	1	1.40572	111.072	72.6167	0.289584
3418	mmu-miR-470	11.12	3.76158	9.36851	22.6013	0.975811
1744	mmu-miR-471	21.2882	2.75996	1	23.5259	0.706202
1754	mmu-miR-471	30.6796	5.76901	19.3426	14.0734	0.812771
1764	mmu-miR-471	19.9484	6.026	16.4359	18.4115	0.946968
3449	mmu-miR-471	2.2297	2.11386	1	32.1969	0.974795
49	mmu-miR-471	1	2.17118	80.5213	47.0876	0.310619
39	mmu-miR-471	1	1.81549	73.4029	55.7452	0.404295
59	mmu-miR-471	1	1.5965	69.1408	65.0709	0.477287
90	mmu-miR-483	14.8796	6.95471	66.2018	18.8626	0.3275
80	mmu-miR-483	17.4597	7.91592	65.1698	17.4769	0.354175
1775	mmu-miR-483	59.8136	9.22792	21.0152	20.8383	0.482769
70	mmu-miR-483	20.5367	6.90684	49.0715	18.9843	0.586443
1785	mmu-miR-483	48.5504	8.82359	28.5913	14.3612	0.686211
1795	mmu-miR-483	34.6791	6.86468	19.2132	12.8369	0.742816
3480	mmu-miR-483	22.1102	6.91855	16.3617	15.9979	0.909199
121	mmu-miR-484	84.662	23.6676	203.314	37.5719	0.121973
111	mmu-miR-484	83.9047	12.612	190.285	39.2994	0.14828
3511	mmu-miR-484	75.6912	17.7665	124.115	21.6175	0.421662
1826	mmu-miR-484	95.2441	15.1056	149.182	34.6752	0.441516
1806	mmu-miR-484	157.753	14.3403	148.204	28.9803	0.883776
1816	mmu-miR-484	124.827	14.9246	133.286	25.2671	0.889939
101	mmu-miR-484	215.984	33.4869	277.979	53.9979	0.517205
1837	mmu-miR-485-3p	173.439	28.4168	104.723	33.7191	0.36965
1847	mmu-miR-485-3p	156.535	20.0535	106.042	35.0969	0.488827
152	mmu-miR-485-3p	145.707	11.0346	179.744	35.4488	0.623406
1857	mmu-miR-485-3p	136.814	12.5165	117.327	27.9707	0.758212
132	mmu-miR-485-3p	176.403	20.7681	156.067	38.3187	0.789975
142	mmu-miR-485-3p	146.841	23.8257	157.175	27.9478	0.880067
3542	mmu-miR-485-3p	105.456	15.2352	102.756	18.4344	0.962817
183	mmu-miR-485-5p	160.905	17.0736	247.873	33.5154	0.213568
1868	mmu-miR-485-5p	195.396	24.3512	151.91	20.2177	0.497926
163	mmu-miR-485-5p	205.533	26.3316	242.019	36.0624	0.634803
173	mmu-miR-485-5p	170.061	18.2488	207.043	44.3	0.644132
3573	mmu-miR-485-5p	145.094	29.0137	180.357	35.4655	0.651082
1888	mmu-miR-485-5p	151.136	12.7435	176.854	29.0204	0.687156
1878	mmu-miR-485-5p	188.173	25.3733	181.995	33.1682	0.934669
1899	mmu-miR-486	1114.4	96.5819	836.689	61.8429	0.0591618
1909	mmu-miR-486	1064.45	84.6151	826.687	81.7819	0.113401
1919	mmu-miR-486	1115.39	92.6734	850.159	101.938	0.119358
194	mmu-miR-486	1202.14	99.3776	1027.48	85.4187	0.285814
3604	mmu-miR-486	994.18	125.591	804.925	76.463	0.29213
204	mmu-miR-486	1038.25	50.5237	959.339	81.5523	0.539466
214	mmu-miR-486	1092.69	77.0706	1149.5	68.8172	0.674514
1940	mmu-miR-487b	154.805	22.8856	111.448	27.8547	0.52725
225	mmu-miR-487b	203.614	18.109	158.587	41.7886	0.564308
245	mmu-miR-487b	159.087	26.6818	187.088	34.6447	0.711942
3635	mmu-miR-487b	96.3177	17.9275	122.084	44.4881	0.747425
1950	mmu-miR-487b	138.111	28.0269	127.164	23.8246	0.87531
1930	mmu-miR-487b	144.069	17.1315	136.398	25.0868	0.903794
235	mmu-miR-487b	173.18	21.8195	169.937	21.4666	0.96002
1971	mmu-miR-488	8.59426	4.01495	4.16279	20.8459	0.9352
256	mmu-miR-488	24.888	8.52157	22.9852	18.0684	0.972091
266	mmu-miR-488	1.42925	6.36832	31.4198	20.2899	0.575227
1961	mmu-miR-488	4.59722	5.40305	1	22.2717	0.946075
276	mmu-miR-488	1	1.79278	107.575	94.0375	0.394122
1981	mmu-miR-488	1	1.63379	1	45.3265	0.994106
3666	mmu-miR-488	1	0.664811	1	102.411	0.99724
287	mmu-miR-488*	27.4662	6.05352	23.4411	14.5409	0.934433
297	mmu-miR-488*	3.36613	6.30725	35.4578	19.2737	0.541374
2012	mmu-miR-488*	1.90357	3.23794	2.34167	26.1304	0.992966
3697	mmu-miR-488*	1	3.38529	29.4222	32.811	0.652772
1992	mmu-miR-488*	5.06712	2.9433	1	27.404	0.934908
2002	mmu-miR-488*	3.63512	2.64632	1	20.9284	0.948282
307	mmu-miR-488*	1	1.80726	82.4034	50.1617	0.31768
318	mmu-miR-489	42.594	9.25087	36.9176	17.125	0.913893
338	mmu-miR-489	6.79929	5.24897	50.3248	25.3281	0.454111
328	mmu-miR-489	5.19742	11.884	51.8615	28.2482	0.458263
2033	mmu-miR-489	13.9891	8.57366	18.9169	17.1678	0.922802
2023	mmu-miR-489	15.9649	8.24116	12.9847	25.4973	0.960915
3728	mmu-miR-489	3.25538	5.34926	21.6904	19.5465	0.725208
2043	mmu-miR-489	4.15042	2.94582	1	35.4595	0.953467
369	mmu-miR-490	2.16744	5.57006	29.5488	14.6892	0.568205
2064	mmu-miR-490	11.9641	5.30883	2.55544	11.0983	0.834293
349	mmu-miR-490	29.9039	7.84868	23.8459	15.254	0.903741
2074	mmu-miR-490	11.228	7.62305	11.7717	19.4835	0.990782
3759	mmu-miR-490	1	2.11407	54.6716	55.1286	0.531452
2054	mmu-miR-490	30.8917	8.77525	7.90781	22.1154	0.683429
359	mmu-miR-490	4.09272	4.91585	42.2759	18.9276	0.461419
400	mmu-miR-491	10.1862	4.52249	44.0437	20.9948	0.528708
2085	mmu-miR-491	47.4109	9.08741	17.6231	14.8737	0.550751
390	mmu-miR-491	9.92099	5.60667	33.0822	12.4585	0.614005
2095	mmu-miR-491	40.6197	5.84565	30.5031	12.892	0.828968
380	mmu-miR-491	50.2559	9.75878	47.0993	19.074	0.954298
2105	mmu-miR-491	26.8045	9.58408	25.9715	12.0469	0.98717
3790	mmu-miR-491	2.01793	7.63713	51.4406	18.7312	0.346836
431	mmu-miR-494	23.0395	9.05028	125.011	36.9493	0.147253
421	mmu-miR-494	32.5275	10.4265	107.047	28.2541	0.232608
3821	mmu-miR-494	10.9164	11.4073	77.8385	25.0626	0.263474
2136	mmu-miR-494	31.5332	7.78948	67.4825	34.9524	0.597135
2116	mmu-miR-494	60.4303	10.6924	48.5961	25.9321	0.845808
411	mmu-miR-494	74.2383	11.7412	87.2883	38.275	0.85593
2126	mmu-miR-494	48.9321	7.10824	57.5372	20.3513	0.872184
2157	mmu-miR-495	270.945	30.7057	189.298	26.6978	0.264425
2147	mmu-miR-495	270.023	40.1567	189.733	53.1024	0.417949
442	mmu-miR-495	337.479	36.3946	279.245	24.1834	0.444821
462	mmu-miR-495	292.114	35.2871	339.587	27.2989	0.53664
2167	mmu-miR-495	285.498	30.015	251.848	34.7597	0.668388
452	mmu-miR-495	340.314	31.7551	333.654	35.0236	0.934452
3852	mmu-miR-495	245.259	33.6583	247.606	33.0998	0.975398
483	mmu-miR-496	23.4304	8.77084	62.806	20.4372	0.47016
2178	mmu-miR-496	48.7275	8.30077	23.8279	16.0487	0.622591
493	mmu-miR-496	18.969	8.50327	42.4313	19.2244	0.659438
2188	mmu-miR-496	39.5232	11.6439	24.1265	15.9289	0.768689
473	mmu-miR-496	53.9463	11.7798	41.0663	16.3462	0.807361
2198	mmu-miR-496	25.6757	8.21628	18.1934	16.2052	0.883402
3883	mmu-miR-496	1	1.46356	121.606	63.5819	0.204688
524	mmu-miR-497	1.05405	5.65859	95.0982	45.3419	0.227871
514	mmu-miR-497	19.8457	7.88037	70.1629	29.8423	0.425507
504	mmu-miR-497	52.9562	7.95787	66.3147	20.7156	0.805583
2229	mmu-miR-497	19.9676	6.88857	29.7584	21.3463	0.857172
2209	mmu-miR-497	47.026	11.6481	31.8867	18.8036	0.782225
2219	mmu-miR-497	35.5166	9.34844	27.6445	16.6708	0.87957
3914	mmu-miR-497	1	2.16518	149.854	53.1167	0.0795814
535	mmu-miR-499	25.3317	5.15299	2.62575	13.161	0.626422
2250	mmu-miR-499	23.8711	9.21652	12.9466	11.9684	0.819109
2240	mmu-miR-499	13.7056	2.70429	1	27.6428	0.821869
2260	mmu-miR-499	10.6897	3.19242	1	30.7048	0.86789
545	mmu-miR-499	6.66307	4.04729	7.15448	17.4797	0.991129
555	mmu-miR-499	2.52178	3.74927	6.42991	15.8767	0.934958
3945	mmu-miR-499	1	1.23872	62.7046	49.9632	0.445657
586	mmu-miR-500	13.8463	8.93642	45.2208	13.8792	0.520169
576	mmu-miR-500	15.6301	11.8657	50.4751	21.1695	0.537608
3428	mmu-miR-500	29.7975	13.4255	51.132	26.7356	0.730996
566	mmu-miR-500	50.392	10.024	35.3886	12.9969	0.759517
2271	mmu-miR-500	48.8927	10.8274	33.0463	23.1878	0.785637
2281	mmu-miR-500	44.4812	11.6218	53.2886	18.2118	0.869344
2291	mmu-miR-500	39.1885	7.37648	38.5447	19.7337	0.99147
2302	mmu-miR-501	32.6919	4.99323	8.12102	10.1124	0.574518
2312	mmu-miR-501	28.5511	6.35377	11.026	12.5294	0.706853
2322	mmu-miR-501	15.8294	4.03678	3.35941	20.3256	0.815404
607	mmu-miR-501	10.856	6.39206	14.958	12.9127	0.929067
3459	mmu-miR-501	9.64518	6.02101	11.2744	18.8522	0.974008
617	mmu-miR-501	6.89788	7.49671	9.47207	32.1173	0.967506
597	mmu-miR-501	49.2049	6.79495	38.4245	34.6381	0.874514
648	mmu-miR-501*	42.9527	10.8408	111.602	18.2535	0.19991
638	mmu-miR-501*	56.3837	18.8261	112.949	28.2186	0.392854
628	mmu-miR-501*	68.0178	18.7449	122.744	30.2293	0.419834
3490	mmu-miR-501*	78.5714	23.9382	108.065	32.1212	0.682922
2353	mmu-miR-501*	77.9414	20.0123	110.116	42.313	0.68353
2333	mmu-miR-501*	87.1386	12.4028	100.139	30.0038	0.840059
2343	mmu-miR-501*	98.4057	20.6611	91.5853	26.4085	0.918661
2364	mmu-miR-503	31.904	5.65867	15.0419	19.5062	0.749993
2384	mmu-miR-503	26.8454	8.42578	11.6509	18.156	0.772869
2374	mmu-miR-503	27.472	5.33705	14.4137	16.0013	0.791946
3521	mmu-miR-503	16.5753	7.30718	22.9264	19.7936	0.904399
659	mmu-miR-503	14.6397	6.79716	14.76	24.2198	0.997251
679	mmu-miR-503	1	3.01716	101.338	84.577	0.385733
669	mmu-miR-503	1	2.36542	98.1568	63.0165	0.303119
2395	mmu-miR-505	22.2964	5.25321	5.91336	19.1905	0.755026
2405	mmu-miR-505	26.1726	6.88898	15.2315	10.7012	0.80941
690	mmu-miR-505	13.612	5.71162	14.9663	18.3475	0.977981
3552	mmu-miR-505	4.18922	5.56992	23.0318	19.1441	0.717735
700	mmu-miR-505	1	2.38559	50.9975	63.0342	0.592262
710	mmu-miR-505	1	1.19512	4.98824	71.0454	0.960463
2415	mmu-miR-505	6.49218	2.09658	1	28.205	0.916996
731	mmu-miR-532	126.438	28.0748	261.712	50.5438	0.133343
741	mmu-miR-532	118.614	21.3801	239.099	47.1241	0.15172
3583	mmu-miR-532	143.426	24.8085	236.127	42.1884	0.253775
721	mmu-miR-532	164.573	28.4717	229.266	38.5758	0.41983
2446	mmu-miR-532	154.875	18.8605	200.231	36.1639	0.534448
2426	mmu-miR-532	168.996	21.3318	183.582	27.4905	0.827054
2436	mmu-miR-532	192.313	30.7863	189.612	41.1719	0.975363
2457	mmu-miR-539	50.0501	15.5641	21.8059	17.7388	0.614845
2467	mmu-miR-539	58.4393	8.11931	30.8309	23.5414	0.630807
752	mmu-miR-539	55.5227	13.0072	28.9649	20.6291	0.64089
772	mmu-miR-539	28.9672	11.5668	47.6252	19.6939	0.734442
2477	mmu-miR-539	39.9741	7.32603	32.7881	17.8131	0.890407
3614	mmu-miR-539	30.9638	13.129	31.5142	11.6466	0.990125
762	mmu-miR-539	27.731	10.6957	27.6748	12.653	0.999836
793	mmu-miR-540	28.6229	10.2708	52.7206	19.1213	0.654963
803	mmu-miR-540	15.8964	5.74762	37.4805	15.7634	0.65965
783	mmu-miR-540	53.8394	14.0297	30.4307	17.9036	0.672103
2488	mmu-miR-540	50.6346	6.77274	38.2017	12.3866	0.790226
2498	mmu-miR-540	60.8753	11.4789	54.7644	20.2254	0.913618
2508	mmu-miR-540	43.0722	8.56174	45.3807	25.9331	0.968072
3645	mmu-miR-540	7.96536	8.64439	43.9576	24.3319	0.53544
2519	mmu-miR-541	716.86	52.3139	484.17	35.3773	0.0149218
2529	mmu-miR-541	847.392	69.2692	573.19	47.6009	0.0185871
814	mmu-miR-541	840.664	82.9219	616.451	31.9146	0.0645931
3676	mmu-miR-541	784.934	61.2704	593.582	58.527	0.102568
2539	mmu-miR-541	825.407	71.8973	666.163	70.0472	0.23087
834	mmu-miR-541	739.117	67.7855	604.584	51.8417	0.253674
824	mmu-miR-541	751.387	64.0262	631.482	63.9236	0.329751
845	mmu-miR-542-3p	32.9131	6.39228	7.45455	15.3692	0.604524
2560	mmu-miR-542-3p	35.5708	5.94569	11.9953	16.5322	0.63792
2550	mmu-miR-542-3p	26.156	3.27761	8.01135	11.3372	0.682318
2570	mmu-miR-542-3p	13.7342	5.6649	2.58523	12.2457	0.809034
855	mmu-miR-542-3p	13.888	4.61922	14.5873	15.8379	0.987506
865	mmu-miR-542-3p	2.09401	4.74771	23.993	27.6689	0.71617
3707	mmu-miR-542-3p	1	4.36299	21.4357	29.5484	0.7405
876	mmu-miR-542-5p	13.7968	3.77162	1	23.03	0.806596
2601	mmu-miR-542-5p	12.8973	6.09603	14.2937	14.9541	0.975966
2581	mmu-miR-542-5p	11.4882	5.0999	12.7187	13.191	0.977821
886	mmu-miR-542-5p	8.81472	6.38297	26.1204	26.7518	0.771563
2591	mmu-miR-542-5p	9.27491	7.11703	12.0958	14.9485	0.952957
896	mmu-miR-542-5p	1	1.79373	1	42.9551	0.997383
3738	mmu-miR-542-5p	1	1.40462	24.0732	46.4727	0.759191
3769	mmu-miR-543	67.4079	13.04	128.851	25.7003	0.314756
927	mmu-miR-543	46.2682	13.1457	91.7669	30.0051	0.484044
2612	mmu-miR-543	67.6366	19.4284	95.9939	32.3247	0.684818
2632	mmu-miR-543	86.2627	21.7222	106.326	24.7798	0.75775
2622	mmu-miR-543	76.2154	13.7121	94.6638	26.6152	0.766186
917	mmu-miR-543	70.5717	14.8376	72.9254	18.5151	0.965461
907	mmu-miR-543	102.421	13.6146	100.162	28.5407	0.972921
938	mmu-miR-546	35.7637	9.04847	16.9862	16.1235	0.713054
2653	mmu-miR-546	21.503	6.89683	18.2022	11.8156	0.943952
948	mmu-miR-546	21.1974	7.25688	18.2335	20.6938	0.957559
2663	mmu-miR-546	19.5647	4.65702	21.6838	23.4545	0.968894
2643	mmu-miR-546	14.0235	5.47241	13.7813	14.1229	0.997015
3800	mmu-miR-546	8.58604	5.7161	40.7477	28.0259	0.597003
958	mmu-miR-546	1.39712	6.67092	15.8392	15.3288	0.767623
969	mmu-miR-547	15.2147	3.30839	1	23.8186	0.789574
2684	mmu-miR-547	12.8598	5.98315	6.86467	17.7654	0.907731
2674	mmu-miR-547	11.3296	4.04522	13.9044	18.3411	0.958785
2694	mmu-miR-547	8.76168	5.32896	9.40139	15.5125	0.988458
979	mmu-miR-547	8.11605	4.97487	9.48819	22.3742	0.979126
3831	mmu-miR-547	1.80012	5.48142	29.3726	21.6289	0.613236
[truncated: 972 more rows]
